# Supplementary material for: Length matters: Effects of fishing gear and fishing behavior on the catch efficiency of demersal seines
Source: Heliyon. 2024 Sep 17;10(18):e37953. doi: 10.1016/j.heliyon.2024.e37953 (PMC11447324; doi:10.1016/j.heliyon.2024.e37953)
Supplement: Multimedia component 2 [file mmc2.xlsx]

## Sheet: hauls
block	trip	date	haul	valid	seine_type_old	seine_type	codend	rope_dia	rope_coils	gps	video	location	location2	area	depth_anchor	depth_seine	wind_for	wind_dir	time_start	time_seine	time_rope2	time_anchor	time_end	haul_dur	catch	RSP_uMLS	RSP_MLS	SKR_uMLS	SKR_MLS	TOR_uMLS	TOR_MLS	PGH_uMLS	PGH_MLS	ISG_uMLS	ISG_MLS
1	1	2020-04-27	1	1	1	1	125	22	8	1	0	pladen_nord	pladen	NA	21	22	7.3	SW	07:55:00	08:05:00	08:16:00	08:22:00	09:07:00	72	48	6	27	0	4	0	0	0	2	1	8
1	1	2020-04-27	2	1	1	1	125	22	4	1	0	pladen_nord	pladen	0.434	21.3	21.6	6	S	09:30:00	09:36:00	09:44:00	09:50:00	10:12:00	42	8	1.5	4	0	0	0	0	0	0	0.5	2
1	1	2020-04-27	3	1	1	1	125	22	8	1	0	pladen_nord	pladen	1.157	24.4	22.2	6	S	10:34:00	10:45:00	10:56:00	11:04:00	11:50:00	76	78	7	60	0	3	0	0	0	0.5	0.5	7
1	1	2020-04-27	4	1	1	1	125	22	4	1	0	pladen_nord	pladen	0.45	20.4	23.1	6	S	12:06:00	12:15:00	12:24:00	12:30:00	12:51:00	45	15.5	4	9	0	0	0	0	0	0	0.5	2
1	1	2020-04-28	5	1	2	4	125	22	8	1	0	vesterrenden	vesterrenden	1.344	22.4	27.3	6	NW	08:02:00	08:15:00	08:25:00	08:30:00	09:14:00	72	15	6	6	0	0	0	0	0	0	1	2
1	1	2020-04-28	6	1	2	4	125	22	4	1	0	vesterrenden	vesterrenden	0.393	23	22.5	6	NW	09:41:00	09:49:00	09:55:00	10:00:00	10:20:00	39	10	2	4	0	0	0	0	0	0	3	1
1	1	2020-04-28	7	1	2	4	125	22	8	1	0	vesterrenden	vesterrenden	1.505	24	24.5	6	NW	10:34:00	10:45:00	10:58:00	11:11:00	11:55:00	81	20	5	9	0	0	0	0	0	0	2	4
1	1	2020-04-28	8	1	2	4	125	22	4	1	0	nyborg_fjord	nyborg_fjord	0.388	13.5	14	6	NW	12:41:00	12:50:00	12:55:00	13:03:00	13:23:00	42	6.6	0.1	6	0	0	0	0	0	0	0	0.5
1	1	2020-04-29	9	1	3	5	125	22	8	1	0	pladen_nord	pladen	1.222	20	22.5	6	E	07:45:00	07:58:00	08:10:00	08:15:00	08:55:00	70	20	4	10	0	3	0	0	0	0	1	2
1	1	2020-04-29	10	1	3	5	125	22	8	1	0	pladen_nord	pladen	1.115	23.6	23.6	6	E	09:13:00	09:25:00	09:35:00	09:40:00	10:30:00	77	27	5	11	0	0	0	0	0	0	2	9
1	1	2020-04-29	11	1	3	5	125	22	4	1	0	pladen_nord	pladen	0.374	21	21.8	7	E	11:00:00	11:10:00	11:16:00	11:28:00	11:50:00	50	12.5	4	7	0	0	0	0	0	0	0.5	1
1	1	2020-04-29	12	0	3	5	125	22	4	1	0	pladen_nord	pladen	0.377	21.6	21.3	9	SE	12:02:00	12:10:00	12:16:00	12:18:00	13:00:00	58	2	0	1	0	0	0	0	0	1	0	0
1	2	2020-05-06	13	1	1	1	125	22	8	0	0	pladen_nord	pladen	NA	21.8	20	9	W	07:43:00	07:56:00	08:07:00	08:15:00	09:00:00	77	68	8	45	1	5	0	0	0	0	1	8
1	2	2020-05-06	14	1	1	1	125	22	8	0	0	pladen_nord	pladen	NA	21.2	23.3	9	W	09:16:00	09:27:00	09:39:00	09:45:00	10:30:00	74	87.1	15	50	0.2	5	0	0	0	0	1.9	15
1	2	2020-05-06	15	1	1	1	125	22	4	0	0	pladen_nord	pladen	NA	24	28	10	W	10:55:00	11:02:00	11:10:00	11:15:00	11:35:00	40	13	1.5	9	0	0	0	0	0	1	0.5	1
1	2	2020-05-06	16	1	1	1	125	22	4	0	0	pladen_nord	pladen	NA	22	21.6	10	W	12:05:00	12:12:00	12:19:00	12:24:00	12:45:00	40	20.4	1.2	7	0.8	7	0	0	0	0	1.4	3
1	2	2020-05-07	17	0	2	4	125	22	8	0	0	pladen_sydost	pladen	NA	18.5	20	8	W	08:05:00	08:17:00	08:55:00	09:00:00	10:10:00	125	13.4	1	9	0.1	1	0	0	0	0	0.3	2
1	2	2020-05-07	18	1	2	4	125	22	4	0	0	pladen_sydost	pladen	NA	19	18.6	8	W	10:14:00	10:22:00	10:30:00	10:35:00	11:00:00	46	6.5	1	5	0	0	0	0	0.5	0	0	0
1	2	2020-05-07	19	1	2	4	125	22	4	0	0	pladen_midt	pladen	NA	18.5	19	8	W	11:16:00	11:25:00	11:31:00	11:38:00	12:02:00	46	13.25	2	8	0	0	0.25	0	0	0	1	2
1	2	2020-05-07	20	1	2	4	125	22	8	0	0	pladen_midt	pladen	NA	20	18.9	6	W	12:15:00	12:26:00	12:40:00	12:45:00	13:31:00	76	48	11	15	0	1	0	0	0	0	9	12
1	2	2020-05-08	21	1	3	5	125	22	8	0	0	pladen_nord	pladen	NA	20.6	25	4	W	07:50:00	08:02:00	08:12:00	08:19:00	09:00:00	70	24.8	4	13	0.3	2	0	0	0	0	0.5	5
1	2	2020-05-08	22	1	3	5	125	22	8	0	0	pladen_nord	pladen	NA	21.6	21.6	4	W	09:23:00	09:30:00	09:41:00	09:46:00	10:24:00	61	37	5	10	11	4	0	0	0	0	2	5
1	2	2020-05-08	23	1	3	5	125	22	4	0	0	pladen_nord	pladen	NA	22	20.7	4	W	10:42:00	10:50:00	10:56:00	11:00:00	11:20:00	38	13	2	7	0	1	0	0	0	0	1	2
1	2	2020-05-08	24	1	3	5	125	22	4	0	0	pladen_nord	pladen	NA	23.3	22	4	W	11:30:00	11:36:00	11:42:00	11:47:00	12:05:00	35	3.5	0.3	1	0	1	0	0	0	0	1	0.2
1	3	2020-05-13	25	1	1	1	125	22	8	0	0	pladen_nord	pladen	NA	21.8	20.9	4	N	07:55:00	08:07:00	08:20:00	08:25:00	09:30:00	95	50.5	1.5	41	0.5	4	0	0	0	0	0.5	3
1	3	2020-05-13	26	1	1	1	125	22	4	0	0	pladen_nord	pladen	NA	20.9	20.5	4	N	09:45:00	09:52:00	09:59:00	10:02:00	10:25:00	40	13.3	4	7	0	0	0	0	0	0	0.3	2
1	3	2020-05-13	27	1	1	1	125	22	4	0	0	pladen_nord	pladen	NA	22	25	4	N	10:36:00	10:45:00	10:51:00	11:00:00	11:18:00	42	29	7	19	0	0	0	0	0	0	1	2
1	3	2020-05-13	28	1	1	1	125	22	8	0	0	pladen_nordøst	pladen	NA	25	23.6	4	N	11:33:00	11:45:00	11:58:00	12:00:00	12:41:00	68	51.7	8	35	0.2	2	0	0	0	0	0.5	6
1	3	2020-05-14	29	1	2	2	125	22	8	0	0	pladen_nord	pladen	NA	22.5	20	9	NW	07:40:00	07:55:00	08:05:00	08:12:00	08:55:00	75	54.3	8	35	0.3	4	0	0	0	0	2	5
1	3	2020-05-14	30	1	2	2	125	22	4	0	0	pladen_nord	pladen	NA	21.8	21.1	9	NW	09:05:00	09:13:00	09:21:00	09:26:00	09:45:00	40	18.2	4	10	0.2	1	0	0	0	0	1	2
1	3	2020-05-14	31	1	2	2	125	22	4	0	0	pladen_nord	pladen	NA	20	19.5	10	NW	10:12:00	10:20:00	10:27:00	10:33:00	10:54:00	42	17.3	6	9	0	1	0	0	0	0	0.3	1
1	3	2020-05-14	32	1	2	2	125	22	8	0	0	pladen_nord	pladen	NA	20.5	23	10	NW	11:15:00	11:30:00	11:42:00	11:46:00	12:31:00	76	53	10	30	0	3	0	0	0	0	2	8
1	3	2020-05-15	33	1	3	3	125	22	8	0	0	vesterrenden	vesterrenden	NA	23.3	22	11	NW	07:50:00	08:02:00	08:14:00	08:22:00	09:05:00	75	13	2	2	0	1	0	0	0	0	4	4
1	3	2020-05-15	34	1	3	3	125	22	8	0	0	vesterrenden	vesterrenden	NA	22	22	11	NW	09:15:00	09:33:00	09:45:00	09:50:00	10:33:00	78	29	6	15	0	2	0	0	0	0	4	2
1	3	2020-05-15	35	1	3	3	125	22	4	0	0	vesterrenden	vesterrenden	NA	21.8	25	10	NW	11:02:00	11:10:00	11:16:00	11:20:00	11:38:00	36	19	3	5	0	0	0	0	0	0	3	8
1	3	2020-05-15	36	1	3	3	125	22	4	0	0	vesterrenden	vesterrenden	NA	28	27	9	NW	12:00:00	12:08:00	12:15:00	12:20:00	12:38:00	38	11	2	3	0	1	0	0	0	0	2	3
2	4	2020-05-19	37	1	2	2	125	18	4	0	0	pladen_nord	pladen	NA	21.5	20.6	8	W	07:55:00	08:02:00	08:08:00	08:15:00	08:36:00	41	24.5	6	12	0.5	2	0	0	0	0	2	2
2	4	2020-05-19	38	0	2	2	125	18	4	0	0	pladen_nord	pladen	NA	20.5	21.5	8	W	08:58:00	09:05:00	09:12:00	09:20:00	09:41:00	43	0	0	0	0	0	0	0	0	0	0	0
2	4	2020-05-19	39	1	2	2	125	22	4	0	0	pladen_nord	pladen	NA	21.5	20.5	8	W	10:30:00	10:40:00	10:46:00	10:52:00	11:14:00	44	13.1	2	7	0	2	0	0	0	0	0.1	2
2	4	2020-05-19	40	0	2	2	125	22	4	0	0	pladen_nord	pladen	NA	21.6	25	8	W	11:41:00	11:49:00	11:55:00	12:00:00	12:28:00	47	0	0	0	0	0	0	0	0	0	0	0
2	4	2020-05-19	41	0	2	2	125	22	4	0	0	nyborg_fjord	nyborg_fjord	NA	14	14	10	NW	13:37:00	13:47:00	13:55:00	14:00:00	14:20:00	43	0	0	0	0	0	0	0	0	0	0	0
2	4	2020-05-20	42	1	1	1	125	18	4	1	1	pladen_nord	pladen	0.312	20.4	21.3	3	NW	07:45:00	07:52:00	07:59:00	08:05:00	08:25:00	40	15	4	7	0	1	0	0	0	0	1	2
2	4	2020-05-20	43	1	1	1	125	18	4	1	1	pladen_nord	pladen	0.382	20.7	21.5	3	NW	08:46:00	08:53:00	09:01:00	09:06:00	09:27:00	41	17	3	9	0.5	3	0	0	0	0	0.5	1
2	4	2020-05-20	44	0	1	1	125	22	4	1	1	pladen_nord	pladen	0.375	22.5	22.5	0	-	10:05:00	10:15:00	10:23:00	10:29:00	10:50:00	45	0	0	0	0	0	0	0	0	0	0	0
2	4	2020-05-20	45	1	1	1	125	22	4	1	1	pladen_nord (syd)	pladen	0.323	19.5	22	0	-	11:14:00	11:21:00	11:28:00	11:35:00	11:55:00	41	8.3	1	4	0	0.3	0	0	0	0	1	2
2	4	2020-05-20	46	1	1	1	125	22	4	1	1	pladen_midt (nord)	pladen	0.394	18.7	19.2	0	-	12:10:00	12:17:00	12:24:00	12:30:00	12:50:00	40	6.6	2	3	0.1	0	0	0	0	0	0.5	1
2	4	2020-05-21	47	1	3	3	125	18	4	1	0	pladen_nord	pladen	0.237	21.6	23.1	0	-	07:44:00	07:50:00	07:58:00	08:02:00	08:20:00	36	27.2	7	15	0.2	0	0	0	0	0	3	2
2	4	2020-05-21	48	0	3	3	125	18	4	1	0	pladen_nord	pladen	0.257	21.8	23.7	0	-	08:35:00	08:41:00	08:50:00	08:55:00	09:15:00	40	0	0	0	0	0	0	0	0	0	0	0
2	4	2020-05-21	49	1	3	3	125	18	4	1	0	pladen_nord	pladen	0.247	20.4	21.6	0	-	09:21:00	09:27:00	09:32:00	09:38:00	09:57:00	36	38.1	14	15	0.1	2	0	0	0	0	5	2
2	4	2020-05-21	50	1	3	3	125	22	4	1	0	pladen_nord	pladen	0.313	19.8	21	0	-	10:20:00	10:27:00	1900-01-10 08:09:36	10:39:00	10:58:00	38	21.5	7	11	0	1	0	0	0	0	0.5	2
2	4	2020-05-21	51	1	3	3	125	22	4	1	0	pladen_nord	pladen	0.315	19.3	21.5	0	-	11:05:00	11:13:00	11:18:00	11:25:00	11:43:00	38	26	8	14	0	0	0	0	0	0	2	2
2	5	2020-05-26	52	1	3	3	125	18	4	1	0	pladen_nord	pladen	0.243	19.8	20.3	0	-	07:50:00	07:57:00	08:03:00	08:07:00	08:24:00	34	56	21	21	0	7	0	0	0	0	4	3
2	5	2020-05-26	53	1	3	3	125	18	4	1	0	pladen_nord	pladen	0.299	19.3	20	0	-	08:44:00	08:50:00	08:56:00	09:00:00	09:17:00	33	56	19	30	0	1	0	0	0	0	2	4
2	5	2020-05-26	54	1	3	3	125	22	4	1	0	pladen_nord	pladen	0.334	18.9	19.8	0	-	10:05:00	10:11:00	10:17:00	10:21:00	10:40:00	35	17.7	8	7	0.2	1	0	0	0	0	0.5	1
2	5	2020-05-26	55	1	3	3	125	22	4	1	0	pladen_nord	pladen	0.34	19.8	21.6	0	-	10:58:00	11:05:00	11:11:00	11:15:00	11:33:00	35	13.5	6	5	0	1	0	0	0	0	0.5	1
2	5	2020-05-26	56	1	3	3	125	22	4	1	0	pladen_nord	pladen	0.37	19.8	19.8	0	-	11:45:00	11:52:00	12:00:00	12:05:00	12:24:00	39	17.6	4	9	0.1	2	0	0	0	0	0.5	2
2	5	2020-05-27	57	1	1	1	125	18	4	1	0	pladen_nord	pladen	0.288	20.2	21.6	5	NW	07:55:00	08:02:00	08:08:00	08:12:00	08:30:00	35	9	2	4	0	1	0	0	0	0	1	1
2	5	2020-05-27	58	1	1	1	125	18	4	1	0	pladen_nord	pladen	0.302	19.3	20	5	NW	08:42:00	08:49:00	08:55:00	09:00:00	09:20:00	38	17	4	6	0	1	0	0	0	0	2	4
2	5	2020-05-27	59	1	1	1	125	22	4	1	0	pladen_midt	pladen	0.364	19.5	20.2	5	NW	09:51:00	09:59:00	10:05:00	10:10:00	10:30:00	39	19.3	6	8	0.3	1	0	0	0	0	2	2
2	5	2020-05-27	60	1	1	1	125	22	4	1	0	pladen_midt	pladen	0.461	19.1	19.5	0	-	10:45:00	10:51:00	10:58:00	11:08:00	11:30:00	45	22	6	12	0	1	0	0	0	0	1	2
2	5	2020-05-27	61	1	1	1	125	18	4	1	0	pladen_nord	pladen	0.313	21.3	21.2	0	-	12:16:00	12:24:00	12:30:00	12:34:00	12:53:00	37	11.8	2	4	0.3	3	0	0	0	0	0.5	2
2	5	2020-05-28	62	1	2	2	125	18	4	1	0	pladen_midt	pladen	0.296	20.2	21.3	7	N	13:44:00	13:50:00	13:56:00	14:02:00	14:20:00	36	19	8	8	0	0	0	0	0	0	1	2
2	5	2020-05-28	63	1	2	2	125	22	4	1	0	pladen_midt	pladen	0.271	19.6	21	7	N	14:34:00	14:40:00	14:46:00	14:51:00	15:10:00	36	13	2	5	0	3	0	0	0	0	1	2
2	5	2020-05-28	64	1	2	2	125	22	4	1	0	pladen_midt	pladen	0.263	19.5	19.6	5	N	15:35:00	15:41:00	15:48:00	15:50:00	16:08:00	33	10	1	5	0	0	0	0	0	0	1	3
2	5	2020-05-28	65	1	2	2	125	22	4	1	0	pladen_midt	pladen	0.339	20.9	22	5	N	16:29:00	16:40:00	16:47:00	16:52:00	17:11:00	42	6.5	1	4	0	0	0	0	0	0	0.5	1
2	5	2020-05-28	66	1	2	2	125	18	4	1	0	pladen_nord	pladen	0.376	23.1	21.3	3	N	17:45:00	17:52:00	17:58:00	18:05:00	18:23:00	38	13.8	0.7	5	0.3	3	0	0	0	0	0.8	4
0	5	2020-05-29	67	1	2	2	125	18	8	1	0	vesterrenden	vesterrenden	1.544	28	23	4	N	07:39:00	07:50:00	08:00:00	08:15:00	09:00:00	81	57.05	13	12	0.3	6	0.25	0	0	1.5	12	12
3	6	2020-06-02	68	1	2	2	125	18	8	1	0	pladen_nord	pladen	1.288	19.6	21.3	0	-	07:50:00	08:01:00	08:15:00	08:23:00	09:20:00	90	41.8	3.5	32	0	3	0	0	0	0	0.3	3
3	6	2020-06-02	69	1	2	2	125	18	8	1	0	pladen_nord	pladen	1.381	19.1	21.5	0	-	09:33:00	09:44:00	09:57:00	10:11:00	11:15:00	102	22.3	3	12	0	1	0	0	0	0	0.3	6
3	6	2020-06-02	70	1	2	2	125	18	4	1	0	pladen_nord	pladen	0.352	22	21.3	0	-	11:54:00	12:03:00	12:10:00	12:15:00	12:34:00	40	33.8	7	20	0.3	5	0	0	0	0	0.5	1
3	6	2020-06-02	71	1	2	2	125	18	8	1	0	pladen_nord	pladen	0.393	20.9	20.7	0	-	12:54:00	13:01:00	13:08:00	13:15:00	13:34:00	40	32.9	9	19	0.3	2	0	0	0	0	0.6	2
3	6	2020-06-03	72	1	3	3	125	18	8	1	0	pladen_nord	pladen	1.191	19.6	21.8	5	SE	08:03:00	08:14:00	08:27:00	08:34:00	09:17:00	74	93	22	56	0	5	0	0	0	0	3	7
3	6	2020-06-03	73	0	3	3	125	18	8	1	0	pladen_nord	pladen	1.087	26.5	21.7	5	SE	09:40:00	09:51:00	10:03:00	10:10:00	11:55:00	135	0	0	0	0	0	0	0	0	0	0	0
3	6	2020-06-03	74	1	3	3	125	18	4	1	0	pladen_nord	pladen	0.354	22.5	24	5	SE	11:10:00	11:17:00	11:24:00	11:28:00	11:47:00	37	31.5	11	18	0	1	0	0	0	0	0.5	1
3	6	2020-06-03	75	1	3	3	125	18	4	1	0	pladen_nord	pladen	0.406	19.6	22.6	5	SE	12:02:00	12:09:00	12:16:00	12:22:00	12:41:00	39	32.5	11	19	0	1	0	0	0	0	0.5	1
3	6	2020-06-03	76	1	1	1	125	18	4	1	0	pladen_nord	pladen	0.35	18.9	19	5	SE	13:24:00	13:31:00	13:38:00	13:42:00	14:02:00	38	7	2	2	0	0	0	0	0	0	1	2
3	6	2020-06-03	77	0	1	1	125	18	4	1	0	pladen_nord	pladen	0.358	19.3	19.1	6	SE	14:22:00	14:29:00	14:35:00	14:45:00	15:15:00	53	0	0	0	0	0	0	0	0	0	0	0
3	6	2020-06-03	78	1	1	1	125	18	8	1	0	pladen_midt	pladen	1.139	19.5	20.2	8	SE	15:38:00	15:50:00	16:02:00	16:05:00	16:57:00	79	73	18	36	0	6	0	0	0	0	8	5
3	6	2020-06-03	79	1	1	1	125	18	8	1	0	pladen_nord	pladen	1.147	19.1	21.6	9	SE	17:21:00	17:32:00	17:45:00	17:50:00	18:32:00	71	41.5	6	30	0	4	0	0	0	0	0.5	1
3	7	2020-06-08	80	0	1	1	125	18	8	1	0	pladen_nord	pladen	1.299	20.7	19.6	0	-	07:45:00	07:55:00	08:07:00	08:14:00	09:20:00	95	0	0	0	0	0	0	0	0	0	0	0
3	7	2020-06-08	81	0	1	1	125	18	8	1	0	pladen_nord	pladen	1.09	20.9	22.4	0	-	09:35:00	09:48:00	09:59:00	10:05:00	11:00:00	85	0	0	0	0	0	0	0	0	0	0	0
3	7	2020-06-08	82	1	1	1	125	18	4	1	0	korsør_siden	korsør	0.356	23.1	19.8	0	-	11:20:00	11:31:00	11:41:00	11:43:00	12:01:00	41	49.5	7	36	0	2	0	0	0	0	0.5	4
3	7	2020-06-08	83	1	1	1	125	18	4	1	0	korsør_siden	korsør	0.376	18	19.3	0	-	12:18:00	12:26:00	12:34:00	12:39:00	12:58:00	40	14	2.5	8	0	0	0	0	0	0	1.5	2
3	7	2020-06-08	84	1	1	1	125	18	4	1	0	korsør_siden	korsør	0.321	25.8	28.2	0	-	13:13:00	13:20:00	13:26:00	13:30:00	13:50:00	37	27	3	20	0	0	0	0	0	0	1	3
3	7	2020-06-09	85	1	3	3	125	18	8	1	0	vesterrenden	vesterrenden	1.477	22.2	26	5	NW	07:50:00	08:01:00	08:12:00	08:26:00	09:14:00	84	26.5	2	19	0	0	0	0	0	0	3.5	2
3	7	2020-06-09	86	1	3	3	125	18	8	1	0	vesterrenden	vesterrenden	1.477	22.4	23.6	5	NW	09:25:00	09:37:00	09:47:00	09:58:00	10:40:00	75	25	2	16	0	2	0	0	0	0	3	2
3	7	2020-06-09	87	1	3	3	125	18	4	1	0	vesterrenden	vesterrenden	0.528	22.4	21.6	5	NW	10:54:00	11:02:00	11:11:00	11:21:00	11:40:00	46	6.5	1	3	0	1	0	0	0	0	0.5	1
3	7	2020-06-09	88	1	3	3	125	18	4	1	0	vesterrenden	vesterrenden	0.356	21.8	23.8	5	NW	11:55:00	12:02:00	12:09:00	12:15:00	12:23:00	28	8	1	4	0	0	0	0	0	0	1	2
3	7	2020-06-10	89	0	2	2	125	18	8	0	0	korsørsiden	korsør	NA	24.2	31.3	5	NE	08:13:00	08:25:00	08:35:00	08:40:00	09:30:00	77	0	0	0	0	0	0	0	0	0	0	0
3	7	2020-06-10	90	1	2	2	125	18	8	0	0	korsørsiden	korsør	NA	18.5	22.9	5	NE	09:47:00	09:59:00	10:11:00	10:14:00	11:00:00	73	73.95	9.5	51	0.2	5	0.25	0	0	0	2	6
3	7	2020-06-10	91	1	2	2	125	18	4	0	0	nord_vengeancen	nord veng	NA	19.8	20.4	5	NE	11:20:00	11:28:00	11:35:00	11:38:00	11:58:00	38	31	7	21	0	0.5	0	0	0	0	0.5	2
3	7	2020-06-10	92	1	2	2	125	18	4	0	0	nord_vengeancen	nord veng	NA	19.8	18.5	6	N	12:15:00	12:23:00	12:30:00	12:35:00	12:55:00	40	26	3.5	19	0	1	0	0	0	0	0.5	2
3	7	2020-06-10	93	1	2	2	125	18	8	0	0	pladen_nord	pladen	1.169	22.7	19.1	8	N	13:38:00	13:51:00	14:02:00	14:08:00	14:53:00	75	43.5	7.5	12	0	5	0	0	0	0	5	14
3	8	2020-06-15	94	1	2	2	125	18	8	0	0	pladen_midt	pladen	NA	19.6	20.5	5	NE	07:55:00	08:06:00	08:18:00	08:26:00	09:14:00	79	122	10	13	0	2	0	0	0	0	90	7
3	8	2020-06-15	95	1	2	2	125	18	4	0	0	pladen_midt	pladen	NA	18.7	19.3	5	NE	09:30:00	09:37:00	09:44:00	09:49:00	10:08:00	38	12	2	5	0	0	0	0	0	0	2	3
3	8	2020-06-15	96	1	2	2	125	18	4	0	0	pladen_midt	pladen	NA	18.6	19.1	5	NE	10:22:00	10:30:00	10:36:00	10:41:00	11:00:00	38	5	1	2	0	0	0	0	0	0	1	1
3	8	2020-06-15	97	1	2	2	125	18	8	0	0	nord_vengeancen	nord veng	NA	20.4	22	5	NE	11:17:00	11:29:00	11:40:00	11:48:00	12:37:00	80	54.5	11	32	0	1	0	0	0	0	0.5	10
3	8	2020-06-16	98	1	1	1	125	18	8	0	0	korsørsiden	korsør	NA	18.9	23.1	0	-	08:25:00	08:37:00	08:48:00	08:53:00	09:37:00	72	91.3	8	60	0.3	5	0	0	0.5	2	3.5	12
3	8	2020-06-16	99	1	1	1	125	18	4	0	0	korsørsiden	korsør	NA	14.4	18.5	0	-	10:07:00	10:17:00	10:24:00	10:30:00	10:51:00	44	14	2	5	1	3	0	0	0	0	1	2
3	8	2020-06-16	100	1	1	1	125	18	4	0	0	korsørsiden	korsør	NA	26.4	24.9	0	-	11:18:00	11:25:00	11:32:00	11:35:00	11:55:00	37	16	5	8	0	1	0	0	0	0	1	1
3	8	2020-06-16	101	1	1	1	125	18	8	0	0	pladen_nord	pladen	NA	20.9	21.6	0	-	12:24:00	12:35:00	12:45:00	12:50:00	13:35:00	71	39.3	6	31	0	0	0	0	0	0	0.3	2
3	8	2020-06-17	102	1	3	3	125	18	8	0	1	korsørsiden	korsør	0.837	18.5	23.1	0	-	08:16:00	08:29:00	08:40:00	08:45:00	09:23:00	67	17	1	10	0	0	0	0	0	2	1	3
3	8	2020-06-17	103	1	3	3	125	18	4	0	1	nord_vengeancen	nord veng	0.437	18.5	20	0	-	09:49:00	09:57:00	10:05:00	10:10:00	10:32:00	43	5.7	0.2	2	0	0	0	0	0	0	0.5	3
3	8	2020-06-17	104	1	3	3	125	18	4	0	1	nord_vengeancen	nord veng	0.541	19.1	19.1	0	-	11:02:00	11:09:00	11:16:00	11:26:00	11:46:00	44	5.5	2	1.5	0	0.5	0	0	0	0	0.5	1
3	8	2020-06-17	105	1	3	3	125	18	8	0	1	pladen_nord	pladen	1.255	22.7	19.5	0	-	12:23:00	12:35:00	12:46:00	13:24:00	14:05:00	102	22	3	6	0.5	3	0	0	0	0	4.5	5

## Sheet: catch
date	haul	valid	seine_type	rope_dia	rope_coils	species	MLS	weight	ind
2020-04-27	1	1	1	22	8	RSP	0	6	42
2020-04-27	1	1	1	22	8	RSP	1	27	na
2020-04-27	1	1	1	22	8	SKR	0	0	0
2020-04-27	1	1	1	22	8	SKR	1	4	na
2020-04-27	1	1	1	22	8	TOR	0	0	0
2020-04-27	1	1	1	22	8	TOR	1	0	0
2020-04-27	1	1	1	22	8	PGH	0	0	0
2020-04-27	1	1	1	22	8	PGH	1	2	na
2020-04-27	1	1	1	22	8	ISG	0	1	10
2020-04-27	1	1	1	22	8	ISG	1	8	na
2020-04-27	2	1	1	22	4	RSP	0	1.5	16
2020-04-27	2	1	1	22	4	RSP	1	4	na
2020-04-27	2	1	1	22	4	SKR	0	0	0
2020-04-27	2	1	1	22	4	SKR	1	0	0
2020-04-27	2	1	1	22	4	TOR	0	0	0
2020-04-27	2	1	1	22	4	TOR	1	0	0
2020-04-27	2	1	1	22	4	PGH	0	0	0
2020-04-27	2	1	1	22	4	PGH	1	0	0
2020-04-27	2	1	1	22	4	ISG	0	0.5	8
2020-04-27	2	1	1	22	4	ISG	1	2	na
2020-04-27	3	1	1	22	8	RSP	0	7	na
2020-04-27	3	1	1	22	8	RSP	1	60	na
2020-04-27	3	1	1	22	8	SKR	0	0	0
2020-04-27	3	1	1	22	8	SKR	1	3	na
2020-04-27	3	1	1	22	8	TOR	0	0	0
2020-04-27	3	1	1	22	8	TOR	1	0	0
2020-04-27	3	1	1	22	8	PGH	0	0	0
2020-04-27	3	1	1	22	8	PGH	1	0.5	na
2020-04-27	3	1	1	22	8	ISG	0	0.5	6
2020-04-27	3	1	1	22	8	ISG	1	7	na
2020-04-27	4	1	1	22	4	RSP	0	4	35
2020-04-27	4	1	1	22	4	RSP	1	9	na
2020-04-27	4	1	1	22	4	SKR	0	0	0
2020-04-27	4	1	1	22	4	SKR	1	0	0
2020-04-27	4	1	1	22	4	TOR	0	0	0
2020-04-27	4	1	1	22	4	TOR	1	0	0
2020-04-27	4	1	1	22	4	PGH	0	0	0
2020-04-27	4	1	1	22	4	PGH	1	0	0
2020-04-27	4	1	1	22	4	ISG	0	0.5	8
2020-04-27	4	1	1	22	4	ISG	1	2	na
2020-04-28	5	1	4	22	8	RSP	0	6	42
2020-04-28	5	1	4	22	8	RSP	1	6	na
2020-04-28	5	1	4	22	8	SKR	0	0	0
2020-04-28	5	1	4	22	8	SKR	1	0	0
2020-04-28	5	1	4	22	8	TOR	0	0	0
2020-04-28	5	1	4	22	8	TOR	1	0	0
2020-04-28	5	1	4	22	8	PGH	0	0	0
2020-04-28	5	1	4	22	8	PGH	1	0	0
2020-04-28	5	1	4	22	8	ISG	0	1	14
2020-04-28	5	1	4	22	8	ISG	1	2	na
2020-04-28	6	1	4	22	4	RSP	0	2	21
2020-04-28	6	1	4	22	4	RSP	1	4	na
2020-04-28	6	1	4	22	4	SKR	0	0	0
2020-04-28	6	1	4	22	4	SKR	1	0	0
2020-04-28	6	1	4	22	4	TOR	0	0	0
2020-04-28	6	1	4	22	4	TOR	1	0	0
2020-04-28	6	1	4	22	4	PGH	0	0	0
2020-04-28	6	1	4	22	4	PGH	1	0	0
2020-04-28	6	1	4	22	4	ISG	0	3	35
2020-04-28	6	1	4	22	4	ISG	1	1	5
2020-04-28	7	1	4	22	8	RSP	0	5	50
2020-04-28	7	1	4	22	8	RSP	1	9	na
2020-04-28	7	1	4	22	8	SKR	0	0	0
2020-04-28	7	1	4	22	8	SKR	1	0	0
2020-04-28	7	1	4	22	8	TOR	0	0	0
2020-04-28	7	1	4	22	8	TOR	1	0	0
2020-04-28	7	1	4	22	8	PGH	0	0	0
2020-04-28	7	1	4	22	8	PGH	1	0	0
2020-04-28	7	1	4	22	8	ISG	0	2	35
2020-04-28	7	1	4	22	8	ISG	1	4	na
2020-04-28	8	1	4	22	4	RSP	0	0.1	2
2020-04-28	8	1	4	22	4	RSP	1	6	na
2020-04-28	8	1	4	22	4	SKR	0	0	0
2020-04-28	8	1	4	22	4	SKR	1	0	0
2020-04-28	8	1	4	22	4	TOR	0	0	0
2020-04-28	8	1	4	22	4	TOR	1	0	0
2020-04-28	8	1	4	22	4	PGH	0	0	0
2020-04-28	8	1	4	22	4	PGH	1	0	0
2020-04-28	8	1	4	22	4	ISG	0	0	0
2020-04-28	8	1	4	22	4	ISG	1	0.5	4
2020-04-29	9	1	5	22	8	RSP	0	4	35
2020-04-29	9	1	5	22	8	RSP	1	10	na
2020-04-29	9	1	5	22	8	SKR	0	0	0
2020-04-29	9	1	5	22	8	SKR	1	3	na
2020-04-29	9	1	5	22	8	TOR	0	0	0
2020-04-29	9	1	5	22	8	TOR	1	0	0
2020-04-29	9	1	5	22	8	PGH	0	0	0
2020-04-29	9	1	5	22	8	PGH	1	0	0
2020-04-29	9	1	5	22	8	ISG	0	1	12
2020-04-29	9	1	5	22	8	ISG	1	2	na
2020-04-29	10	1	5	22	8	RSP	0	5	50
2020-04-29	10	1	5	22	8	RSP	1	11	na
2020-04-29	10	1	5	22	8	SKR	0	0	0
2020-04-29	10	1	5	22	8	SKR	1	0	0
2020-04-29	10	1	5	22	8	TOR	0	0	0
2020-04-29	10	1	5	22	8	TOR	1	0	0
2020-04-29	10	1	5	22	8	PGH	0	0	0
2020-04-29	10	1	5	22	8	PGH	1	0	0
2020-04-29	10	1	5	22	8	ISG	0	2	30
2020-04-29	10	1	5	22	8	ISG	1	9	na
2020-04-29	11	1	5	22	4	RSP	0	4	25
2020-04-29	11	1	5	22	4	RSP	1	7	na
2020-04-29	11	1	5	22	4	SKR	0	0	0
2020-04-29	11	1	5	22	4	SKR	1	0	0
2020-04-29	11	1	5	22	4	TOR	0	0	0
2020-04-29	11	1	5	22	4	TOR	1	0	0
2020-04-29	11	1	5	22	4	PGH	0	0	0
2020-04-29	11	1	5	22	4	PGH	1	0	0
2020-04-29	11	1	5	22	4	ISG	0	0.5	6
2020-04-29	11	1	5	22	4	ISG	1	1	na
2020-04-29	12	0	5	22	4	RSP	0	0	0
2020-04-29	12	0	5	22	4	RSP	1	1	na
2020-04-29	12	0	5	22	4	SKR	0	0	0
2020-04-29	12	0	5	22	4	SKR	1	0	0
2020-04-29	12	0	5	22	4	TOR	0	0	0
2020-04-29	12	0	5	22	4	TOR	1	0	0
2020-04-29	12	0	5	22	4	PGH	0	0	0
2020-04-29	12	0	5	22	4	PGH	1	0	0
2020-04-29	12	0	5	22	4	ISG	0	0	0
2020-04-29	12	0	5	22	4	ISG	1	1	na
2020-05-06	13	1	1	22	8	RSP	0	8	na
2020-05-06	13	1	1	22	8	RSP	1	45	na
2020-05-06	13	1	1	22	8	SKR	0	1	na
2020-05-06	13	1	1	22	8	SKR	1	5	na
2020-05-06	13	1	1	22	8	TOR	0	0	0
2020-05-06	13	1	1	22	8	TOR	1	0	0
2020-05-06	13	1	1	22	8	PGH	0	0	0
2020-05-06	13	1	1	22	8	PGH	1	0	0
2020-05-06	13	1	1	22	8	ISG	0	1	10
2020-05-06	13	1	1	22	8	ISG	1	8	na
2020-05-06	14	1	1	22	8	RSP	0	15	na
2020-05-06	14	1	1	22	8	RSP	1	50	na
2020-05-06	14	1	1	22	8	SKR	0	0.2	2
2020-05-06	14	1	1	22	8	SKR	1	5	na
2020-05-06	14	1	1	22	8	TOR	0	0	0
2020-05-06	14	1	1	22	8	TOR	1	0	0
2020-05-06	14	1	1	22	8	PGH	0	0	0
2020-05-06	14	1	1	22	8	PGH	1	0	0
2020-05-06	14	1	1	22	8	ISG	0	1.9	19
2020-05-06	14	1	1	22	8	ISG	1	15	na
2020-05-06	15	1	1	22	4	RSP	0	1.5	15
2020-05-06	15	1	1	22	4	RSP	1	9	na
2020-05-06	15	1	1	22	4	SKR	0	0	0
2020-05-06	15	1	1	22	4	SKR	1	0	0
2020-05-06	15	1	1	22	4	TOR	0	0	0
2020-05-06	15	1	1	22	4	TOR	1	0	0
2020-05-06	15	1	1	22	4	PGH	0	0	0
2020-05-06	15	1	1	22	4	PGH	1	1	na
2020-05-06	15	1	1	22	4	ISG	0	0.5	5
2020-05-06	15	1	1	22	4	ISG	1	1	na
2020-05-06	16	1	1	22	4	RSP	0	1.2	12
2020-05-06	16	1	1	22	4	RSP	1	7	na
2020-05-06	16	1	1	22	4	SKR	0	0.8	8
2020-05-06	16	1	1	22	4	SKR	1	7	na
2020-05-06	16	1	1	22	4	TOR	0	0	0
2020-05-06	16	1	1	22	4	TOR	1	0	0
2020-05-06	16	1	1	22	4	PGH	0	0	0
2020-05-06	16	1	1	22	4	PGH	1	0	0
2020-05-06	16	1	1	22	4	ISG	0	1.4	14
2020-05-06	16	1	1	22	4	ISG	1	3	na
2020-05-07	17	0	4	22	8	RSP	0	1	10
2020-05-07	17	0	4	22	8	RSP	1	9	na
2020-05-07	17	0	4	22	8	SKR	0	0.1	1
2020-05-07	17	0	4	22	8	SKR	1	1	na
2020-05-07	17	0	4	22	8	TOR	0	0	0
2020-05-07	17	0	4	22	8	TOR	1	0	0
2020-05-07	17	0	4	22	8	PGH	0	0	0
2020-05-07	17	0	4	22	8	PGH	1	0	0
2020-05-07	17	0	4	22	8	ISG	0	0.3	3
2020-05-07	17	0	4	22	8	ISG	1	2	na
2020-05-07	18	1	4	22	4	RSP	0	1	11
2020-05-07	18	1	4	22	4	RSP	1	5	na
2020-05-07	18	1	4	22	4	SKR	0	0	0
2020-05-07	18	1	4	22	4	SKR	1	0	0
2020-05-07	18	1	4	22	4	TOR	0	0	0
2020-05-07	18	1	4	22	4	TOR	1	0	0
2020-05-07	18	1	4	22	4	PGH	0	0.5	1
2020-05-07	18	1	4	22	4	PGH	1	0	0
2020-05-07	18	1	4	22	4	ISG	0	0	0
2020-05-07	18	1	4	22	4	ISG	1	0	0
2020-05-07	19	1	4	22	4	RSP	0	2	na
2020-05-07	19	1	4	22	4	RSP	1	8	na
2020-05-07	19	1	4	22	4	SKR	0	0	0
2020-05-07	19	1	4	22	4	SKR	1	0	0
2020-05-07	19	1	4	22	4	TOR	0	na	1
2020-05-07	19	1	4	22	4	TOR	1	0	0
2020-05-07	19	1	4	22	4	PGH	0	0	0
2020-05-07	19	1	4	22	4	PGH	1	0	0
2020-05-07	19	1	4	22	4	ISG	0	1	na
2020-05-07	20	1	4	22	8	ISG	1	2	na
2020-05-07	20	1	4	22	8	RSP	0	11	na
2020-05-07	20	1	4	22	8	RSP	1	15	na
2020-05-07	20	1	4	22	8	SKR	0	0	na
2020-05-07	20	1	4	22	8	SKR	1	0	0
2020-05-07	20	1	4	22	8	TOR	0	0	0
2020-05-07	20	1	4	22	8	TOR	1	0	0
2020-05-07	20	1	4	22	8	PGH	0	0	0
2020-05-07	20	1	4	22	8	PGH	1	0	0
2020-05-07	20	1	4	22	8	ISG	0	9	na
2020-05-07	20	1	4	22	8	ISG	1	12	na
2020-05-08	21	1	5	22	8	RSP	0	4	na
2020-05-08	21	1	5	22	8	RSP	1	13	na
2020-05-08	21	1	5	22	8	SKR	0	0.3	3
2020-05-08	21	1	5	22	8	SKR	1	2	na
2020-05-08	21	1	5	22	8	TOR	0	0	0
2020-05-08	21	1	5	22	8	TOR	1	0	0
2020-05-08	21	1	5	22	8	PGH	0	0	0
2020-05-08	21	1	5	22	8	PGH	1	0	0
2020-05-08	21	1	5	22	8	ISG	0	0.5	na
2020-05-08	21	1	5	22	8	ISG	1	5	na
2020-05-08	22	1	5	22	8	RSP	0	5	na
2020-05-08	22	1	5	22	8	RSP	1	10	na
2020-05-08	22	1	5	22	8	SKR	0	1	11
2020-05-08	22	1	5	22	8	SKR	1	4	na
2020-05-08	22	1	5	22	8	TOR	0	0	0
2020-05-08	22	1	5	22	8	TOR	1	0	0
2020-05-08	22	1	5	22	8	PGH	0	0	0
2020-05-08	22	1	5	22	8	PGH	1	0	0
2020-05-08	22	1	5	22	8	ISG	0	2	0
2020-05-08	22	1	5	22	8	ISG	1	5	0
2020-05-08	23	1	5	22	4	RSP	0	2	na
2020-05-08	23	1	5	22	4	RSP	1	7	na
2020-05-08	23	1	5	22	4	SKR	0	0	0
2020-05-08	23	1	5	22	4	SKR	1	1	na
2020-05-08	23	1	5	22	4	TOR	0	0	0
2020-05-08	23	1	5	22	4	TOR	1	0	0
2020-05-08	23	1	5	22	4	PGH	0	0	0
2020-05-08	23	1	5	22	4	PGH	1	0	0
2020-05-08	23	1	5	22	4	ISG	0	1	na
2020-05-08	24	1	5	22	4	ISG	1	2	na
2020-05-08	24	1	5	22	4	RSP	0	0.3	3
2020-05-08	24	1	5	22	4	RSP	1	1	na
2020-05-08	24	1	5	22	4	SKR	0	0	0
2020-05-08	24	1	5	22	4	SKR	1	1	na
2020-05-08	24	1	5	22	4	TOR	0	0	0
2020-05-08	24	1	5	22	4	TOR	1	0	0
2020-05-08	24	1	5	22	4	PGH	0	0	0
2020-05-08	24	1	5	22	4	PGH	1	0	0
2020-05-08	24	1	5	22	4	ISG	0	1	na
2020-05-08	24	1	5	22	4	ISG	1	0.2	1
2020-05-13	25	1	1	25	8	RSP	0	1.5	na
2020-05-13	25	1	1	22	8	RSP	1	41	na
2020-05-13	25	1	1	22	8	SKR	0	0.5	na
2020-05-13	25	1	1	22	8	SKR	1	1.5	na
2020-05-13	25	1	1	22	8	TOR	0	0	0
2020-05-13	25	1	1	22	8	TOR	1	0	0
2020-05-13	25	1	1	22	8	PGH	0	0	0
2020-05-13	25	1	1	22	8	PGH	1	0	0
2020-05-13	25	1	1	22	8	ISG	0	0.5	na
2020-05-13	25	1	1	22	8	ISG	1	3	na
2020-05-13	26	1	1	22	4	RSP	0	4	na
2020-05-13	26	1	1	22	4	RSP	1	7	na
2020-05-13	26	1	1	22	4	SKR	0	0	0
2020-05-13	26	1	1	22	4	SKR	1	0	0
2020-05-13	26	1	1	22	4	TOR	0	0	0
2020-05-13	26	1	1	22	4	TOR	1	0	0
2020-05-13	26	1	1	22	4	PGH	0	0	0
2020-05-13	26	1	1	22	4	PGH	1	0	0
2020-05-13	26	1	1	22	4	ISG	0	0.3	3
2020-05-13	26	1	1	22	4	ISG	1	2	na
2020-05-13	27	1	1	22	4	RSP	0	7	na
2020-05-13	27	1	1	22	4	RSP	1	19	na
2020-05-13	27	1	1	22	4	SKR	0	0	0
2020-05-13	27	1	1	22	4	SKR	1	0	0
2020-05-13	27	1	1	22	4	TOR	0	0	0
2020-05-13	27	1	1	22	4	TOR	1	0	0
2020-05-13	27	1	1	22	4	PGH	0	0	0
2020-05-13	27	1	1	22	4	PGH	1	0	0
2020-05-13	27	1	1	22	4	ISG	0	1	na
2020-05-13	27	1	1	22	4	ISG	1	2	na
2020-05-13	28	1	1	22	8	RSP	0	8	na
2020-05-13	28	1	1	22	8	RSP	1	35	na
2020-05-13	28	1	1	22	8	SKR	0	0.2	2
2020-05-13	28	1	1	22	8	SKR	1	2	na
2020-05-13	28	1	1	22	8	TOR	0	0	0
2020-05-13	28	1	1	22	8	TOR	1	0	0
2020-05-13	28	1	1	22	8	PGH	0	0	0
2020-05-13	28	1	1	22	8	PGH	1	0	0
2020-05-13	28	1	1	22	8	ISG	0	0.5	5
2020-05-13	28	1	1	22	8	ISG	1	6	na
2020-05-14	29	0	2	22	8	RSP	0	8	71
2020-05-14	29	0	2	22	8	RSP	1	35	na
2020-05-14	29	0	2	22	8	SKR	0	0.3	3
2020-05-14	29	0	2	22	8	SKR	1	4	na
2020-05-14	29	0	2	22	8	TOR	0	0	0
2020-05-14	29	0	2	22	8	TOR	1	0	0
2020-05-14	29	0	2	22	8	PGH	0	0	0
2020-05-14	29	0	2	22	8	PGH	1	0	0
2020-05-14	29	0	2	22	8	ISG	0	2	28
2020-05-14	29	0	2	22	8	ISG	1	5	na
2020-05-14	30	1	2	22	4	RSP	0	4	41
2020-05-14	30	1	2	22	4	RSP	1	10	na
2020-05-14	30	1	2	22	4	SKR	0	0.2	2
2020-05-14	30	1	2	22	4	SKR	1	1	na
2020-05-14	30	1	2	22	4	TOR	0	0	0
2020-05-14	30	1	2	22	4	TOR	1	0	0
2020-05-14	30	1	2	22	4	PGH	0	0	0
2020-05-14	30	1	2	22	4	PGH	1	0	0
2020-05-14	30	1	2	22	4	ISG	0	1	17
2020-05-14	30	1	2	22	4	ISG	1	2	na
2020-05-14	31	1	2	22	4	RSP	0	6	47
2020-05-14	31	1	2	22	4	RSP	1	9	na
2020-05-14	31	1	2	22	4	SKR	0	0	0
2020-05-14	31	1	2	22	4	SKR	1	1	na
2020-05-14	31	1	2	22	4	TOR	0	0	0
2020-05-14	31	1	2	22	4	TOR	1	0	0
2020-05-14	31	1	2	22	4	PGH	0	0	0
2020-05-14	31	1	2	22	4	PGH	1	0	0
2020-05-14	31	1	2	22	4	ISG	0	0.3	3
2020-05-14	32	1	2	22	4	ISG	1	1	na
2020-05-14	32	1	2	22	8	RSP	0	10	90
2020-05-14	32	1	2	22	8	RSP	1	30	na
2020-05-14	32	1	2	22	8	SKR	0	0	0
2020-05-14	32	1	2	22	8	SKR	1	3	na
2020-05-14	32	1	2	22	8	TOR	0	0	0
2020-05-14	32	1	2	22	8	TOR	1	0	0
2020-05-14	32	1	2	22	8	PGH	0	0	0
2020-05-14	32	1	2	22	8	PGH	1	0	0
2020-05-14	32	1	2	22	8	ISG	0	2	25
2020-05-14	32	1	2	22	8	ISG	1	8	na
2020-05-15	33	1	3	22	8	RSP	0	2	28
2020-05-15	33	1	3	22	8	RSP	1	2	na
2020-05-15	33	1	3	22	8	SKR	0	0	0
2020-05-15	33	1	3	22	8	SKR	1	1	na
2020-05-15	33	1	3	22	8	TOR	0	0	0
2020-05-15	33	1	3	22	8	TOR	1	0	0
2020-05-15	33	1	3	22	8	PGH	0	0	0
2020-05-15	33	1	3	22	8	PGH	1	0	0
2020-05-15	33	1	3	22	8	ISG	0	4	70
2020-05-15	33	1	3	22	8	ISG	1	4	na
2020-05-15	34	1	3	22	8	RSP	0	6	83
2020-05-15	34	1	3	22	8	RSP	1	15	na
2020-05-15	34	1	3	22	8	SKR	0	0	0
2020-05-15	34	1	3	22	8	SKR	1	2	na
2020-05-15	34	1	3	22	8	TOR	0	0	0
2020-05-15	34	1	3	22	8	TOR	1	0	0
2020-05-15	34	1	3	22	8	PGH	0	0	0
2020-05-15	34	1	3	22	8	PGH	1	0	0
2020-05-15	34	1	3	22	8	ISG	0	4	50
2020-05-15	34	1	3	22	8	ISG	1	2	na
2020-05-15	35	1	3	22	4	RSP	0	3	35
2020-05-15	35	1	3	22	4	RSP	1	5	na
2020-05-15	35	1	3	22	4	SKR	0	0	0
2020-05-15	35	1	3	22	4	SKR	1	0	0
2020-05-15	35	1	3	22	4	TOR	0	0	0
2020-05-15	35	1	3	22	4	TOR	1	0	0
2020-05-15	35	1	3	22	4	PGH	0	0	0
2020-05-15	35	1	3	22	4	PGH	1	0	0
2020-05-15	35	1	3	22	4	ISG	0	3	38
2020-05-15	36	1	3	22	4	ISG	1	8	na
2020-05-15	36	1	3	22	4	RSP	0	2	23
2020-05-15	36	1	3	22	4	RSP	1	3	na
2020-05-15	36	1	3	22	4	SKR	0	0	0
2020-05-15	36	1	3	22	4	SKR	1	1	na
2020-05-15	36	1	3	22	4	TOR	0	0	0
2020-05-15	36	1	3	22	4	TOR	1	0	0
2020-05-15	36	1	3	22	4	PGH	0	0	0
2020-05-15	36	1	3	22	4	PGH	1	0	0
2020-05-15	36	1	3	22	4	ISG	0	2	31
2020-05-15	36	1	3	22	4	ISG	1	3	na
2020-05-19	37	1	2	18	4	RSP	0	6	49
2020-05-19	37	1	2	18	4	RSP	1	12	na
2020-05-19	37	1	2	18	4	SKR	0	0.5	na
2020-05-19	37	1	2	18	4	SKR	1	2	na
2020-05-19	37	1	2	18	4	TOR	0	0	na
2020-05-19	37	1	2	18	4	TOR	1	0	na
2020-05-19	37	1	2	18	4	PGH	0	0	na
2020-05-19	37	1	2	18	4	PGH	1	0	na
2020-05-19	37	1	2	18	4	ISG	0	2	15
2020-05-19	37	1	2	18	4	ISG	1	2	na
2020-05-19	38	0	2	18	4	RSP	0	0	0
2020-05-19	38	0	2	18	4	RSP	1	0	0
2020-05-19	38	0	2	18	4	SKR	0	0	0
2020-05-19	38	0	2	18	4	SKR	1	0	0
2020-05-19	38	0	2	18	4	TOR	0	0	0
2020-05-19	38	0	2	18	4	TOR	1	0	0
2020-05-19	38	0	2	18	4	PGH	0	0	0
2020-05-19	38	0	2	18	4	PGH	1	0	0
2020-05-19	38	0	2	18	4	ISG	0	0	0
2020-05-19	38	0	2	18	4	ISG	1	0	0
2020-05-19	39	1	2	22	4	RSP	0	2	26
2020-05-19	39	1	2	22	4	RSP	1	7	na
2020-05-19	39	1	2	22	4	SKR	0	0	0
2020-05-19	39	1	2	22	4	SKR	1	2	na
2020-05-19	39	1	2	22	4	TOR	0	0	0
2020-05-19	39	1	2	22	4	TOR	1	0	0
2020-05-19	39	1	2	22	4	PGH	0	0	0
2020-05-19	39	1	2	22	4	PGH	1	0	0
2020-05-19	39	1	2	22	4	ISG	0	0.1	1
2020-05-19	39	1	2	22	4	ISG	1	2	na
2020-05-19	40	0	2	22	4	RSP	0	0	0
2020-05-19	40	0	2	22	4	RSP	1	0	0
2020-05-19	40	0	2	22	4	SKR	0	0	0
2020-05-19	40	0	2	22	4	SKR	1	0	0
2020-05-19	40	0	2	22	4	TOR	0	0	0
2020-05-19	40	0	2	22	4	TOR	1	0	0
2020-05-19	40	0	2	22	4	PGH	0	0	0
2020-05-19	40	0	2	22	4	PGH	1	0	0
2020-05-19	40	0	2	22	4	ISG	0	0	0
2020-05-19	40	0	2	22	4	ISG	1	0	0
2020-05-19	41	0	2	22	4	RSP	0	0	0
2020-05-19	41	0	2	22	4	RSP	1	0	0
2020-05-19	41	0	2	22	4	SKR	0	0	0
2020-05-19	41	0	2	22	4	SKR	1	0	0
2020-05-19	41	0	2	22	4	TOR	0	0	0
2020-05-19	41	0	2	22	4	TOR	1	0	0
2020-05-19	41	0	2	22	4	PGH	0	0	0
2020-05-19	41	0	2	22	4	PGH	1	0	0
2020-05-19	41	0	2	22	4	ISG	0	0	0
2020-05-19	41	0	2	22	4	ISG	1	0	0
2020-05-20	42	1	1	18	4	RSP	0	4	29
2020-05-20	42	1	1	18	4	RSP	1	7	46
2020-05-20	42	1	1	18	4	SKR	0	0	0
2020-05-20	42	1	1	18	4	SKR	1	1	5
2020-05-20	42	1	1	18	4	TOR	0	0	0
2020-05-20	42	1	1	18	4	TOR	1	0	0
2020-05-20	42	1	1	18	4	PGH	0	0	0
2020-05-20	42	1	1	18	4	PGH	1	0	0
2020-05-20	42	1	1	18	4	ISG	0	1	14
2020-05-20	42	1	1	18	4	ISG	1	2	9
2020-05-20	43	1	1	18	4	RSP	0	3	19
2020-05-20	43	1	1	18	4	RSP	1	9	42
2020-05-20	43	1	1	18	4	SKR	0	0.5	5
2020-05-20	43	1	1	18	4	SKR	1	3	8
2020-05-20	43	1	1	18	4	TOR	0	0	0
2020-05-20	43	1	1	18	4	TOR	1	0	0
2020-05-20	43	1	1	18	4	PGH	0	0	0
2020-05-20	43	1	1	18	4	PGH	1	0	0
2020-05-20	43	1	1	18	4	ISG	0	0.5	7
2020-05-20	43	1	1	18	4	ISG	1	1	8
2020-05-20	44	0	1	22	4	RSP	0	0	0
2020-05-20	44	0	1	22	4	RSP	1	0	0
2020-05-20	44	0	1	22	4	SKR	0	0	0
2020-05-20	44	0	1	22	4	SKR	1	0	0
2020-05-20	44	0	1	22	4	TOR	0	0	0
2020-05-20	44	0	1	22	4	TOR	1	0	0
2020-05-20	44	0	1	22	4	PGH	0	0	0
2020-05-20	44	0	1	22	4	PGH	1	0	0
2020-05-20	44	0	1	22	4	ISG	0	0	0
2020-05-20	44	0	1	22	4	ISG	1	0	0
2020-05-20	45	1	1	22	4	RSP	0	1	26
2020-05-20	45	1	1	22	4	RSP	1	4	20
2020-05-20	45	1	1	22	4	SKR	0	0	0
2020-05-20	45	1	1	22	4	SKR	1	0.3	1
2020-05-20	45	1	1	22	4	TOR	0	0	0
2020-05-20	45	1	1	22	4	TOR	1	0	0
2020-05-20	45	1	1	22	4	PGH	0	0	0
2020-05-20	45	1	1	22	4	PGH	1	0	0
2020-05-20	45	1	1	22	4	ISG	0	1	15
2020-05-20	45	1	1	22	4	ISG	1	2	9
2020-05-20	46	1	1	22	4	RSP	0	2	13
2020-05-20	46	1	1	22	4	RSP	1	3	16
2020-05-20	46	1	1	22	4	SKR	0	0.1	1
2020-05-20	46	1	1	22	4	SKR	1	0	0
2020-05-20	46	1	1	22	4	TOR	0	0	0
2020-05-20	46	1	1	22	4	TOR	1	0	0
2020-05-20	46	1	1	22	4	PGH	0	0	0
2020-05-20	46	1	1	22	4	PGH	1	0	0
2020-05-20	46	1	1	22	4	ISG	0	0.5	6
2020-05-20	46	1	1	22	4	ISG	1	1	4
2020-05-21	47	1	3	18	4	RSP	0	7	58
2020-05-21	47	1	3	18	4	RSP	1	15	na
2020-05-21	47	1	3	18	4	SKR	0	0.2	2
2020-05-21	47	1	3	18	4	SKR	1	0	0
2020-05-21	47	1	3	18	4	TOR	0	0	0
2020-05-21	47	1	3	18	4	TOR	1	0	0
2020-05-21	47	1	3	18	4	PGH	0	0	0
2020-05-21	47	1	3	18	4	PGH	1	0	0
2020-05-21	47	1	3	18	4	ISG	0	3	35
2020-05-21	47	1	3	18	4	ISG	1	2	na
2020-05-21	48	0	3	18	4	RSP	0	0	0
2020-05-21	48	0	3	18	4	RSP	1	0	0
2020-05-21	48	0	3	18	4	SKR	0	0	0
2020-05-21	48	0	3	18	4	SKR	1	0	0
2020-05-21	48	0	3	18	4	TOR	0	0	0
2020-05-21	48	0	3	18	4	TOR	1	0	0
2020-05-21	48	0	3	18	4	PGH	0	0	0
2020-05-21	48	0	3	18	4	PGH	1	0	0
2020-05-21	48	0	3	18	4	ISG	0	0	0
2020-05-21	48	0	3	18	4	ISG	1	0	0
2020-05-21	49	1	3	18	4	RSP	0	14	115
2020-05-21	49	1	3	18	4	RSP	1	15	na
2020-05-21	49	1	3	18	4	SKR	0	0.1	1
2020-05-21	49	1	3	18	4	SKR	1	2	na
2020-05-21	49	1	3	18	4	TOR	0	0	0
2020-05-21	49	1	3	18	4	TOR	1	0	0
2020-05-21	49	1	3	18	4	PGH	0	0	0
2020-05-21	49	1	3	18	4	PGH	1	0	0
2020-05-21	49	1	3	18	4	ISG	0	5	65
2020-05-21	49	1	3	18	4	ISG	1	2	na
2020-05-21	50	1	3	22	4	RSP	0	7	66
2020-05-21	50	1	3	22	4	RSP	1	11	na
2020-05-21	50	1	3	22	4	SKR	0	0	0
2020-05-21	50	1	3	22	4	SKR	1	1	na
2020-05-21	50	1	3	22	4	TOR	0	0	0
2020-05-21	50	1	3	22	4	TOR	1	0	0
2020-05-21	50	1	3	22	4	PGH	0	0	0
2020-05-21	50	1	3	22	4	PGH	1	0	0
2020-05-21	50	1	3	22	4	ISG	0	0.5	8
2020-05-21	50	1	3	22	4	ISG	1	2	2
2020-05-21	51	1	3	22	4	RSP	0	8	68
2020-05-21	51	1	3	22	4	RSP	1	14	na
2020-05-21	51	1	3	22	4	SKR	0	0	0
2020-05-21	51	1	3	22	4	SKR	1	0	0
2020-05-21	51	1	3	22	4	TOR	0	0	0
2020-05-21	51	1	3	22	4	TOR	1	0	0
2020-05-21	51	1	3	22	4	PGH	0	0	0
2020-05-21	51	1	3	22	4	PGH	1	0	0
2020-05-21	51	1	3	22	4	ISG	0	2	30
2020-05-21	51	1	3	22	4	ISG	1	2	na
2020-05-26	52	1	3	18	4	RSP	0	21	na
2020-05-26	52	1	3	18	4	RSP	1	21	na
2020-05-26	52	1	3	18	4	SKR	0	0	0
2020-05-26	52	1	3	18	4	SKR	1	7	na
2020-05-26	52	1	3	18	4	TOR	0	0	0
2020-05-26	52	1	3	18	4	TOR	1	0	0
2020-05-26	52	1	3	18	4	PGH	0	0	0
2020-05-26	52	1	3	18	4	PGH	1	0	0
2020-05-26	52	1	3	18	4	ISG	0	4	56
2020-05-26	52	1	3	18	4	ISG	1	3	na
2020-05-26	53	1	3	18	4	RSP	0	19	na
2020-05-26	53	1	3	18	4	RSP	1	30	na
2020-05-26	53	1	3	18	4	SKR	0	0	0
2020-05-26	53	1	3	18	4	SKR	1	1	na
2020-05-26	53	1	3	18	4	TOR	0	0	0
2020-05-26	53	1	3	18	4	TOR	1	0	0
2020-05-26	53	1	3	18	4	PGH	0	0	0
2020-05-26	53	1	3	18	4	PGH	1	0	0
2020-05-26	53	1	3	18	4	ISG	0	2	na
2020-05-26	53	1	3	18	4	ISG	1	4	na
2020-05-26	54	1	3	22	4	RSP	0	8	na
2020-05-26	54	1	3	22	4	RSP	1	7	na
2020-05-26	54	1	3	22	4	SKR	0	0.2	2
2020-05-26	54	1	3	22	4	SKR	1	1	na
2020-05-26	54	1	3	22	4	TOR	0	0	0
2020-05-26	54	1	3	22	4	TOR	1	0	0
2020-05-26	54	1	3	22	4	PGH	0	0	0
2020-05-26	54	1	3	22	4	PGH	1	0	0
2020-05-26	54	1	3	22	4	ISG	0	0.5	na
2020-05-26	54	1	3	22	4	ISG	1	1	na
2020-05-26	55	1	3	22	4	RSP	0	6	na
2020-05-26	55	1	3	22	4	RSP	1	5	na
2020-05-26	55	1	3	22	4	SKR	0	0	0
2020-05-26	55	1	3	22	4	SKR	1	1	na
2020-05-26	55	1	3	22	4	TOR	0	0	0
2020-05-26	55	1	3	22	4	TOR	1	0	0
2020-05-26	55	1	3	22	4	PGH	0	0	0
2020-05-26	55	1	3	22	4	PGH	1	0	0
2020-05-26	55	1	3	22	4	ISG	0	0.5	na
2020-05-26	55	1	3	22	4	ISG	1	1	na
2020-05-26	56	1	3	22	4	RSP	0	4	na
2020-05-26	56	1	3	22	4	RSP	1	9	na
2020-05-26	56	1	3	22	4	SKR	0	0.1	1
2020-05-26	56	1	3	22	4	SKR	1	2	na
2020-05-26	56	1	3	22	4	TOR	0	0	0
2020-05-26	56	1	3	22	4	TOR	1	0	0
2020-05-26	56	1	3	22	4	PGH	0	0	0
2020-05-26	56	1	3	22	4	PGH	1	0	0
2020-05-26	56	1	3	22	4	ISG	0	0.5	na
2020-05-26	56	1	3	22	4	ISG	1	2	na
2020-05-27	57	1	1	18	4	RSP	0	2	na
2020-05-27	57	1	1	18	4	RSP	1	4	na
2020-05-27	57	1	1	18	4	SKR	0	0	0
2020-05-27	57	1	1	18	4	SKR	1	1	na
2020-05-27	57	1	1	18	4	TOR	0	0	0
2020-05-27	57	1	1	18	4	TOR	1	0	0
2020-05-27	57	1	1	18	4	PGH	0	0	0
2020-05-27	57	1	1	18	4	PGH	1	0	0
2020-05-27	57	1	1	18	4	ISG	0	1	na
2020-05-27	57	1	1	18	4	ISG	1	1	na
2020-05-27	58	1	1	18	4	RSP	0	4	46
2020-05-27	58	1	1	18	4	RSP	1	6	na
2020-05-27	58	1	1	18	4	SKR	0	0	0
2020-05-27	58	1	1	18	4	SKR	1	1	na
2020-05-27	58	1	1	18	4	TOR	0	0	0
2020-05-27	58	1	1	18	4	TOR	1	0	0
2020-05-27	58	1	1	18	4	PGH	0	0	0
2020-05-27	58	1	1	18	4	PGH	1	0	0
2020-05-27	58	1	1	18	4	ISG	0	2	16
2020-05-27	58	1	1	18	4	ISG	1	4	na
2020-05-27	59	1	1	22	4	RSP	0	6	56
2020-05-27	59	1	1	22	4	RSP	1	8	na
2020-05-27	59	1	1	22	4	SKR	0	0.3	3
2020-05-27	59	1	1	22	4	SKR	1	1	na
2020-05-27	59	1	1	22	4	TOR	0	0	0
2020-05-27	59	1	1	22	4	TOR	1	0	0
2020-05-27	59	1	1	22	4	PGH	0	0	0
2020-05-27	59	1	1	22	4	PGH	1	0	0
2020-05-27	59	1	1	22	4	ISG	0	2	23
2020-05-27	59	1	1	22	4	ISG	1	2	na
2020-05-27	60	1	1	22	4	RSP	0	6	54
2020-05-27	60	1	1	22	4	RSP	1	12	na
2020-05-27	60	1	1	22	4	SKR	0	0	0
2020-05-27	60	1	1	22	4	SKR	1	1	na
2020-05-27	60	1	1	22	4	TOR	0	0	0
2020-05-27	60	1	1	22	4	TOR	1	0	0
2020-05-27	60	1	1	22	4	PGH	0	0	0
2020-05-27	60	1	1	22	4	PGH	1	0	0
2020-05-27	60	1	1	22	4	ISG	0	1	17
2020-05-27	60	1	1	22	4	ISG	1	2	na
2020-05-27	61	1	1	18	4	RSP	0	2	23
2020-05-27	61	1	1	18	4	RSP	1	4	na
2020-05-27	61	1	1	18	4	SKR	0	0.3	3
2020-05-27	61	1	1	18	4	SKR	1	3	na
2020-05-27	61	1	1	18	4	TOR	0	0	0
2020-05-27	61	1	1	18	4	TOR	1	0	0
2020-05-27	61	1	1	18	4	PGH	0	0	0
2020-05-27	61	1	1	18	4	PGH	1	0	0
2020-05-27	61	1	1	18	4	ISG	0	0.5	9
2020-05-27	61	1	1	18	4	ISG	1	2	na
2020-05-28	62	1	2	18	4	RSP	0	0.5	8
2020-05-28	62	1	2	18	4	RSP	1	8	na
2020-05-28	62	1	2	18	4	SKR	0	0	0
2020-05-28	62	1	2	18	4	SKR	1	0	0
2020-05-28	62	1	2	18	4	TOR	0	0	0
2020-05-28	62	1	2	18	4	TOR	1	0	0
2020-05-28	62	1	2	18	4	PGH	0	0	0
2020-05-28	62	1	2	18	4	PGH	1	0	0
2020-05-28	62	1	2	18	4	ISG	0	1	19
2020-05-28	62	1	2	18	4	ISG	1	2	na
2020-05-28	63	1	2	18	4	RSP	0	2	28
2020-05-28	63	1	2	18	4	RSP	1	5	na
2020-05-28	63	1	2	18	4	SKR	0	0	0
2020-05-28	63	1	2	18	4	SKR	1	3	na
2020-05-28	63	1	2	18	4	TOR	0	0	0
2020-05-28	63	1	2	18	4	TOR	1	0	0
2020-05-28	63	1	2	18	4	PGH	0	0	0
2020-05-28	63	1	2	18	4	PGH	1	0	0
2020-05-28	63	1	2	18	4	ISG	0	1	22
2020-05-28	63	1	2	18	4	ISG	1	2	na
2020-05-28	64	1	2	22	4	RSP	0	1	na
2020-05-28	64	1	2	22	4	RSP	1	5	na
2020-05-28	64	1	2	22	4	SKR	0	0	0
2020-05-28	64	1	2	22	4	SKR	1	0	0
2020-05-28	64	1	2	22	4	TOR	0	0	0
2020-05-28	64	1	2	22	4	TOR	1	0	0
2020-05-28	64	1	2	22	4	PGH	0	0	0
2020-05-28	64	1	2	22	4	PGH	1	0	0
2020-05-28	64	1	2	22	4	ISG	0	1	16
2020-05-28	64	1	2	22	4	ISG	1	3	na
2020-05-28	65	1	2	22	4	RSP	0	1	na
2020-05-28	65	1	2	22	4	RSP	1	4	na
2020-05-28	65	1	2	22	4	SKR	0	0	0
2020-05-28	65	1	2	22	4	SKR	1	0	0
2020-05-28	65	1	2	22	4	TOR	0	0	0
2020-05-28	65	1	2	22	4	TOR	1	0	0
2020-05-28	65	1	2	22	4	PGH	0	0	0
2020-05-28	65	1	2	22	4	PGH	1	0	0
2020-05-28	65	1	2	22	4	ISG	0	0.5	na
2020-05-28	65	1	2	22	4	ISG	1	1	na
2020-05-28	66	1	2	18	4	RSP	0	0.7	7
2020-05-28	66	1	2	18	4	RSP	1	5	na
2020-05-28	66	1	2	18	4	SKR	0	0.3	3
2020-05-28	66	1	2	18	4	SKR	1	3	na
2020-05-28	66	1	2	18	4	TOR	0	0	0
2020-05-28	66	1	2	18	4	TOR	1	0	0
2020-05-28	66	1	2	18	4	PGH	0	0	0
2020-05-28	66	1	2	18	4	PGH	1	0	0
2020-05-28	66	1	2	18	4	ISG	0	0.8	8
2020-05-28	66	1	2	18	4	ISG	1	4	na
2020-05-29	67	1	2	18	8	RSP	0	13	na
2020-05-29	67	1	2	18	8	RSP	1	12	na
2020-05-29	67	1	2	18	8	SKR	0	0.3	3
2020-05-29	67	1	2	18	8	SKR	1	6	na
2020-05-29	67	1	2	18	8	TOR	0	0.25	1
2020-05-29	67	1	2	18	8	TOR	1	0	0
2020-05-29	67	1	2	18	8	PGH	0	0	0
2020-05-29	67	1	2	18	8	PGH	1	1.5	na
2020-05-29	67	1	2	18	8	ISG	0	12	184
2020-05-29	67	1	2	18	8	ISG	1	12	na
2020-06-02	68	1	2	18	8	RSP	0	3.5	24
2020-06-02	68	1	2	18	8	RSP	1	32	na
2020-06-02	68	1	2	18	8	SKR	0	0	0
2020-06-02	68	1	2	18	8	SKR	1	3	na
2020-06-02	68	1	2	18	8	TOR	0	0	0
2020-06-02	68	1	2	18	8	TOR	1	0	0
2020-06-02	68	1	2	18	8	PGH	0	0	0
2020-06-02	68	1	2	18	8	PGH	1	0	0
2020-06-02	68	1	2	18	8	ISG	0	0.3	3
2020-06-02	68	1	2	18	8	ISG	1	3	na
2020-06-02	69	1	2	18	8	RSP	0	3	23
2020-06-02	69	1	2	18	8	RSP	1	12	na
2020-06-02	69	1	2	18	8	SKR	0	0	0
2020-06-02	69	1	2	18	8	SKR	1	1	na
2020-06-02	69	1	2	18	8	TOR	0	0	0
2020-06-02	69	1	2	18	8	TOR	1	0	0
2020-06-02	69	1	2	18	8	PGH	0	0	0
2020-06-02	69	1	2	18	8	PGH	1	0	0
2020-06-02	69	1	2	18	8	ISG	0	0.3	3
2020-06-02	69	1	2	18	8	ISG	1	6	na
2020-06-02	70	1	2	18	4	RSP	0	7	65
2020-06-02	70	1	2	18	4	RSP	1	20	na
2020-06-02	70	1	2	18	4	SKR	0	0.3	3
2020-06-02	70	1	2	18	4	SKR	1	5	na
2020-06-02	70	1	2	18	4	TOR	0	0	0
2020-06-02	70	1	2	18	4	TOR	1	0	0
2020-06-02	70	1	2	18	4	PGH	0	0	0
2020-06-02	70	1	2	18	4	PGH	1	0	0
2020-06-02	70	1	2	18	4	ISG	0	0.5	7
2020-06-02	70	1	2	18	4	ISG	1	1	na
2020-06-02	71	1	2	18	4	RSP	0	9	79
2020-06-02	71	1	2	18	4	RSP	1	19	na
2020-06-02	71	1	2	18	4	SKR	0	0.3	3
2020-06-02	71	1	2	18	4	SKR	1	2	na
2020-06-02	71	1	2	18	4	TOR	0	0	0
2020-06-02	71	1	2	18	4	TOR	1	0	0
2020-06-02	71	1	2	18	4	PGH	0	0	0
2020-06-02	71	1	2	18	4	PGH	1	0	0
2020-06-02	71	1	2	18	4	ISG	0	0.6	6
2020-06-02	71	1	2	18	4	ISG	1	2	na
2020-06-03	72	1	3	18	8	RSP	0	22	182
2020-06-03	72	1	3	18	8	RSP	1	56	na
2020-06-03	72	1	3	18	8	SKR	0	0	0
2020-06-03	72	1	3	18	8	SKR	1	5	na
2020-06-03	72	1	3	18	8	TOR	0	0	0
2020-06-03	72	1	3	18	8	TOR	1	0	0
2020-06-03	72	1	3	18	8	PGH	0	0	0
2020-06-03	72	1	3	18	8	PGH	1	0	0
2020-06-03	72	1	3	18	8	ISG	0	3	43
2020-06-03	72	1	3	18	8	ISG	1	7	na
2020-06-03	73	0	3	18	8	RSP	0	0	0
2020-06-03	73	0	3	18	8	RSP	1	0	0
2020-06-03	73	0	3	18	8	SKR	0	0	0
2020-06-03	73	0	3	18	8	SKR	1	0	0
2020-06-03	73	0	3	18	8	TOR	0	0	0
2020-06-03	73	0	3	18	8	TOR	1	0	0
2020-06-03	73	0	3	18	8	PGH	0	0	0
2020-06-03	73	0	3	18	8	PGH	1	0	0
2020-06-03	73	0	3	18	8	ISG	0	0	0
2020-06-03	73	0	3	18	8	ISG	1	0	0
2020-06-03	74	1	3	18	4	RSP	0	11	118
2020-06-03	74	1	3	18	4	RSP	1	18	na
2020-06-03	74	1	3	18	4	SKR	0	0	0
2020-06-03	74	1	3	18	4	SKR	1	1	na
2020-06-03	74	1	3	18	4	TOR	0	0	0
2020-06-03	74	1	3	18	4	TOR	1	0	0
2020-06-03	74	1	3	18	4	PGH	0	0	0
2020-06-03	74	1	3	18	4	PGH	1	0	0
2020-06-03	74	1	3	18	4	ISG	0	0.5	10
2020-06-03	74	1	3	18	4	ISG	1	1	na
2020-06-03	75	1	3	18	4	RSP	0	11	106
2020-06-03	75	1	3	18	4	RSP	1	19	na
2020-06-03	75	1	3	18	4	SKR	0	0	0
2020-06-03	75	1	3	18	4	SKR	1	1	na
2020-06-03	75	1	3	18	4	TOR	0	0	0
2020-06-03	75	1	3	18	4	TOR	1	0	0
2020-06-03	75	1	3	18	4	PGH	0	0	0
2020-06-03	75	1	3	18	4	PGH	1	0	0
2020-06-03	75	1	3	18	4	ISG	0	0.5	10
2020-06-03	75	1	3	18	4	ISG	1	1	na
2020-06-03	76	1	1	18	4	RSP	0	2	na
2020-06-03	76	1	1	18	4	RSP	1	2	na
2020-06-03	76	1	1	18	4	SKR	0	0	na
2020-06-03	76	1	1	18	4	SKR	1	0	na
2020-06-03	76	1	1	18	4	TOR	0	0	na
2020-06-03	76	1	1	18	4	TOR	1	0	na
2020-06-03	76	1	1	18	4	PGH	0	0	na
2020-06-03	76	1	1	18	4	PGH	1	0	na
2020-06-03	76	1	1	18	4	ISG	0	1	na
2020-06-03	76	1	1	18	4	ISG	1	2	na
2020-06-03	77	0	1	18	4	RSP	0	0	0
2020-06-03	77	0	1	18	4	RSP	1	0	0
2020-06-03	77	0	1	18	4	SKR	0	0	0
2020-06-03	77	0	1	18	4	SKR	1	0	0
2020-06-03	77	0	1	18	4	TOR	0	0	0
2020-06-03	77	0	1	18	4	TOR	1	0	0
2020-06-03	77	0	1	18	4	PGH	0	0	0
2020-06-03	77	0	1	18	4	PGH	1	0	0
2020-06-03	77	0	1	18	4	ISG	0	0	0
2020-06-03	77	0	1	18	4	ISG	1	0	0
2020-06-03	78	1	1	18	8	RSP	0	18	153
2020-06-03	78	1	1	18	8	RSP	1	36	na
2020-06-03	78	1	1	18	8	SKR	0	0	0
2020-06-03	78	1	1	18	8	SKR	1	6	na
2020-06-03	78	1	1	18	8	TOR	0	0	0
2020-06-03	78	1	1	18	8	TOR	1	0	0
2020-06-03	78	1	1	18	8	PGH	0	0	0
2020-06-03	78	1	1	18	8	PGH	1	0	0
2020-06-03	78	1	1	18	8	ISG	0	8	100
2020-06-03	78	1	1	18	8	ISG	1	5	na
2020-06-03	79	1	1	18	8	RSP	0	6	47
2020-06-03	79	1	1	18	8	RSP	1	30	na
2020-06-03	79	1	1	18	8	SKR	0	0	0
2020-06-03	79	1	1	18	8	SKR	1	4	na
2020-06-03	79	1	1	18	8	TOR	0	0	0
2020-06-03	79	1	1	18	8	TOR	1	0	0
2020-06-03	79	1	1	18	8	PGH	0	0	0
2020-06-03	79	1	1	18	8	PGH	1	0	0
2020-06-03	79	1	1	18	8	ISG	0	0.5	12
2020-06-03	79	1	1	18	8	ISG	1	1	na
2020-06-08	80	0	1	18	8	RSP	0	0	0
2020-06-08	80	0	1	18	8	RSP	1	0	0
2020-06-08	80	0	1	18	8	SKR	0	0	0
2020-06-08	80	0	1	18	8	SKR	1	0	0
2020-06-08	80	0	1	18	8	TOR	0	0	0
2020-06-08	80	0	1	18	8	TOR	1	0	0
2020-06-08	80	0	1	18	8	PGH	0	0	0
2020-06-08	80	0	1	18	8	PGH	1	0	0
2020-06-08	80	0	1	18	8	ISG	0	0	0
2020-06-08	80	0	1	18	8	ISG	1	0	0
2020-06-08	81	0	1	18	8	RSP	0	0	0
2020-06-08	81	0	1	18	8	RSP	1	0	0
2020-06-08	81	0	1	18	8	SKR	0	0	0
2020-06-08	81	0	1	18	8	SKR	1	0	0
2020-06-08	81	0	1	18	8	TOR	0	0	0
2020-06-08	81	0	1	18	8	TOR	1	0	0
2020-06-08	81	0	1	18	8	PGH	0	0	0
2020-06-08	81	0	1	18	8	PGH	1	0	0
2020-06-08	81	0	1	18	8	ISG	0	0	0
2020-06-08	81	0	1	18	8	ISG	1	0	0
2020-06-08	82	1	1	18	4	RSP	0	7	54
2020-06-08	82	1	1	18	4	RSP	1	36	na
2020-06-08	82	1	1	18	4	SKR	0	0	0
2020-06-08	82	1	1	18	4	SKR	1	2	na
2020-06-08	82	1	1	18	4	TOR	0	0	0
2020-06-08	82	1	1	18	4	TOR	1	0	0
2020-06-08	82	1	1	18	4	PGH	0	0	0
2020-06-08	82	1	1	18	4	PGH	1	0	0
2020-06-08	82	1	1	18	4	ISG	0	0.5	8
2020-06-08	82	1	1	18	4	ISG	1	4	na
2020-06-08	83	1	1	18	4	RSP	0	2.5	17
2020-06-08	83	1	1	18	4	RSP	1	8	na
2020-06-08	83	1	1	18	4	SKR	0	0	0
2020-06-08	83	1	1	18	4	SKR	1	0	0
2020-06-08	83	1	1	18	4	TOR	0	0	0
2020-06-08	83	1	1	18	4	TOR	1	0	0
2020-06-08	83	1	1	18	4	PGH	0	0	0
2020-06-08	83	1	1	18	4	PGH	1	0	0
2020-06-08	83	1	1	18	4	ISG	0	1.5	16
2020-06-08	83	1	1	18	4	ISG	1	2	na
2020-06-08	84	1	1	18	4	RSP	0	3	25
2020-06-08	84	1	1	18	4	RSP	1	20	na
2020-06-08	84	1	1	18	4	SKR	0	0	0
2020-06-08	84	1	1	18	4	SKR	1	0	0
2020-06-08	84	1	1	18	4	TOR	0	0	0
2020-06-08	84	1	1	18	4	TOR	1	0	0
2020-06-08	84	1	1	18	4	PGH	0	0	0
2020-06-08	84	1	1	18	4	PGH	1	0	0
2020-06-08	84	1	1	18	4	ISG	0	1	10
2020-06-08	84	1	1	18	4	ISG	1	3	na
2020-06-09	85	1	3	18	8	RSP	0	2	17
2020-06-09	85	1	3	18	8	RSP	1	19	na
2020-06-09	85	1	3	18	8	SKR	0	0	0
2020-06-09	85	1	3	18	8	SKR	1	0	0
2020-06-09	85	1	3	18	8	TOR	0	0	0
2020-06-09	85	1	3	18	8	TOR	1	0	0
2020-06-09	85	1	3	18	8	PGH	0	0	0
2020-06-09	85	1	3	18	8	PGH	1	0	0
2020-06-09	85	1	3	18	8	ISG	0	3.5	56
2020-06-09	85	1	3	18	8	ISG	1	2	na
2020-06-09	86	1	3	18	8	RSP	0	2	24
2020-06-09	86	1	3	18	8	RSP	1	16	na
2020-06-09	86	1	3	18	8	SKR	0	0	0
2020-06-09	86	1	3	18	8	SKR	1	2	na
2020-06-09	86	1	3	18	8	TOR	0	0	0
2020-06-09	86	1	3	18	8	TOR	1	0	0
2020-06-09	86	1	3	18	8	PGH	0	0	0
2020-06-09	86	1	3	18	8	PGH	1	0	0
2020-06-09	86	1	3	18	8	ISG	0	3	47
2020-06-09	86	1	3	18	8	ISG	1	2	na
2020-06-09	87	1	3	18	4	RSP	0	1	13
2020-06-09	87	1	3	18	4	RSP	1	3	na
2020-06-09	87	1	3	18	4	SKR	0	0	0
2020-06-09	87	1	3	18	4	SKR	1	1	na
2020-06-09	87	1	3	18	4	TOR	0	0	0
2020-06-09	87	1	3	18	4	TOR	1	0	0
2020-06-09	87	1	3	18	4	PGH	0	0	0
2020-06-09	87	1	3	18	4	PGH	1	0	0
2020-06-09	87	1	3	18	4	ISG	0	0.5	12
2020-06-09	87	1	3	18	4	ISG	1	1	na
2020-06-09	88	1	3	18	4	RSP	0	1	11
2020-06-09	88	1	3	18	4	RSP	1	4	na
2020-06-09	88	1	3	18	4	SKR	0	0	0
2020-06-09	88	1	3	18	4	SKR	1	0	0
2020-06-09	88	1	3	18	4	TOR	0	0	0
2020-06-09	88	1	3	18	4	TOR	1	0	0
2020-06-09	88	1	3	18	4	PGH	0	0	0
2020-06-09	88	1	3	18	4	PGH	1	0	0
2020-06-09	88	1	3	18	4	ISG	0	1	15
2020-06-09	88	1	3	18	4	ISG	1	2	na
2020-06-10	89	0	2	18	8	RSP	0	0	0
2020-06-10	89	0	2	18	8	RSP	1	0	0
2020-06-10	89	0	2	18	8	SKR	0	0	0
2020-06-10	89	0	2	18	8	SKR	1	0	0
2020-06-10	89	0	2	18	8	TOR	0	0	0
2020-06-10	89	0	2	18	8	TOR	1	0	0
2020-06-10	89	0	2	18	8	PGH	0	0	0
2020-06-10	89	0	2	18	8	PGH	1	0	0
2020-06-10	89	0	2	18	8	ISG	0	0	0
2020-06-10	89	0	2	18	8	ISG	1	0	0
2020-06-10	90	1	2	18	8	RSP	0	9.5	78
2020-06-10	90	1	2	18	8	RSP	1	51	na
2020-06-10	90	1	2	18	8	SKR	0	0.2	2
2020-06-10	90	1	2	18	8	SKR	1	5	na
2020-06-10	90	1	2	18	8	TOR	0	0.25	1
2020-06-10	90	1	2	18	8	TOR	1	0	0
2020-06-10	90	1	2	18	8	PGH	0	0	0
2020-06-10	90	1	2	18	8	PGH	1	0	0
2020-06-10	90	1	2	18	8	ISG	0	2	24
2020-06-10	90	1	2	18	8	ISG	1	6	na
2020-06-10	91	1	2	18	4	RSP	0	7	61
2020-06-10	91	1	2	18	4	RSP	1	21	na
2020-06-10	91	1	2	18	4	SKR	0	0	0
2020-06-10	91	1	2	18	4	SKR	1	0.5	2
2020-06-10	91	1	2	18	4	TOR	0	0	0
2020-06-10	91	1	2	18	4	TOR	1	0	0
2020-06-10	91	1	2	18	4	PGH	0	0	0
2020-06-10	91	1	2	18	4	PGH	1	0	0
2020-06-10	91	1	2	18	4	ISG	0	0.5	16
2020-06-10	91	1	2	18	4	ISG	1	2	10
2020-06-10	92	1	2	18	4	RSP	0	3.5	28
2020-06-10	92	1	2	18	4	RSP	1	19	na
2020-06-10	92	1	2	18	4	SKR	0	0	0
2020-06-10	92	1	2	18	4	SKR	1	1	na
2020-06-10	92	1	2	18	4	TOR	0	0	0
2020-06-10	92	1	2	18	4	TOR	1	0	0
2020-06-10	92	1	2	18	4	PGH	0	0	0
2020-06-10	92	1	2	18	4	PGH	1	0	0
2020-06-10	92	1	2	18	4	ISG	0	0.5	7
2020-06-10	92	1	2	18	4	ISG	1	2	na
2020-06-10	93	1	2	18	8	RSP	0	7.5	70
2020-06-10	93	1	2	18	8	RSP	1	12	na
2020-06-10	93	1	2	18	8	SKR	0	0	0
2020-06-10	93	1	2	18	8	SKR	1	5	na
2020-06-10	93	1	2	18	8	TOR	0	0	0
2020-06-10	93	1	2	18	8	TOR	1	0	0
2020-06-10	93	1	2	18	8	PGH	0	0	0
2020-06-10	93	1	2	18	8	PGH	1	0	0
2020-06-10	93	1	2	18	8	ISG	0	5	67
2020-06-10	93	1	2	18	8	ISG	1	14	na
2020-06-15	94	1	2	18	8	RSP	0	10	na
2020-06-15	94	1	2	18	8	RSP	1	13	na
2020-06-15	94	1	2	18	8	SKR	0	0	0
2020-06-15	94	1	2	18	8	SKR	1	2	na
2020-06-15	94	1	2	18	8	TOR	0	0	0
2020-06-15	94	1	2	18	8	TOR	1	0	0
2020-06-15	94	1	2	18	8	PGH	0	0	0
2020-06-15	94	1	2	18	8	PGH	1	0	0
2020-06-15	94	1	2	18	8	ISG	0	90	na
2020-06-15	94	1	2	18	8	ISG	1	7	na
2020-06-15	95	1	2	18	4	RSP	0	2	18
2020-06-15	95	1	2	18	4	RSP	1	5	na
2020-06-15	95	1	2	18	4	SKR	0	0	0
2020-06-15	95	1	2	18	4	SKR	1	0	0
2020-06-15	95	1	2	18	4	TOR	0	0	0
2020-06-15	95	1	2	18	4	TOR	1	0	0
2020-06-15	95	1	2	18	4	PGH	0	0	0
2020-06-15	95	1	2	18	4	PGH	1	0	0
2020-06-15	95	1	2	18	4	ISG	0	2	27
2020-06-15	95	1	2	18	4	ISG	1	3	na
2020-06-15	96	1	2	18	4	RSP	0	1	12
2020-06-15	96	1	2	18	4	RSP	1	2	na
2020-06-15	96	1	2	18	4	SKR	0	0	0
2020-06-15	96	1	2	18	4	SKR	1	0	0
2020-06-15	96	1	2	18	4	TOR	0	0	0
2020-06-15	96	1	2	18	4	TOR	1	0	0
2020-06-15	96	1	2	18	4	PGH	0	0	0
2020-06-15	96	1	2	18	4	PGH	1	0	0
2020-06-15	96	1	2	18	4	ISG	0	1	21
2020-06-15	96	1	2	18	4	ISG	1	2	na
2020-06-15	97	1	2	18	8	RSP	0	11	106
2020-06-15	97	1	2	18	8	RSP	1	32	na
2020-06-15	97	1	2	18	8	SKR	0	0	0
2020-06-15	97	1	2	18	8	SKR	1	1	na
2020-06-15	97	1	2	18	8	TOR	0	0	0
2020-06-15	97	1	2	18	8	TOR	1	0	0
2020-06-15	97	1	2	18	8	PGH	0	0	0
2020-06-15	97	1	2	18	8	PGH	1	0	0
2020-06-15	97	1	2	18	8	ISG	0	0.5	9
2020-06-15	97	1	2	18	8	ISG	1	10	na
2020-06-16	98	1	1	18	8	RSP	0	8	66
2020-06-16	98	1	1	18	8	RSP	1	60	na
2020-06-16	98	1	1	18	8	SKR	0	0.3	3
2020-06-16	98	1	1	18	8	SKR	1	5	na
2020-06-16	98	1	1	18	8	TOR	0	0	0
2020-06-16	98	1	1	18	8	TOR	1	0	0
2020-06-16	98	1	1	18	8	PGH	0	0.5	na
2020-06-16	98	1	1	18	8	PGH	1	2	na
2020-06-16	98	1	1	18	8	ISG	0	3.5	38
2020-06-16	98	1	1	18	8	ISG	1	12	na
2020-06-16	99	1	1	18	4	RSP	0	2	17
2020-06-16	99	1	1	18	4	RSP	1	5	na
2020-06-16	99	1	1	18	4	SKR	0	1	na
2020-06-16	99	1	1	18	4	SKR	1	3	na
2020-06-16	99	1	1	18	4	TOR	0	0	0
2020-06-16	99	1	1	18	4	TOR	1	0	0
2020-06-16	99	1	1	18	4	PGH	0	0	0
2020-06-16	99	1	1	18	4	PGH	1	0	0
2020-06-16	99	1	1	18	4	ISG	0	1	15
2020-06-16	99	1	1	18	4	ISG	1	2	na
2020-06-16	100	1	1	18	4	RSP	0	5	46
2020-06-16	100	1	1	18	4	RSP	1	8	na
2020-06-16	100	1	1	18	4	SKR	0	0	0
2020-06-16	100	1	1	18	4	SKR	1	1	na
2020-06-16	100	1	1	18	4	TOR	0	0	0
2020-06-16	100	1	1	18	4	TOR	1	0	0
2020-06-16	100	1	1	18	4	PGH	0	0	0
2020-06-16	100	1	1	18	4	PGH	1	0	0
2020-06-16	100	1	1	18	4	ISG	0	1	12
2020-06-16	100	1	1	18	4	ISG	1	1	na
2020-06-16	101	1	1	18	8	RSP	0	6	48
2020-06-16	101	1	1	18	8	RSP	1	31	na
2020-06-16	101	1	1	18	8	SKR	0	0	0
2020-06-16	101	1	1	18	8	SKR	1	0	0
2020-06-16	101	1	1	18	8	TOR	0	0	0
2020-06-16	101	1	1	18	8	TOR	1	0	0
2020-06-16	101	1	1	18	8	PGH	0	0	0
2020-06-16	101	1	1	18	8	PGH	1	0	0
2020-06-16	101	1	1	18	8	ISG	0	0.3	3
2020-06-16	101	1	1	18	8	ISG	1	2	na
2020-06-17	102	1	3	18	8	RSP	0	1	17
2020-06-17	102	1	3	18	8	RSP	1	10	38
2020-06-17	102	1	3	18	8	SKR	0	0.1	1
2020-06-17	102	1	3	18	8	SKR	1	0.25	1
2020-06-17	102	1	3	18	8	TOR	0	0	0
2020-06-17	102	1	3	18	8	TOR	1	0	0
2020-06-17	102	1	3	18	8	PGH	0	0	0
2020-06-17	102	1	3	18	8	PGH	1	2	2
2020-06-17	102	1	3	18	8	ISG	0	1	15
2020-06-17	102	1	3	18	8	ISG	1	3	8
2020-06-17	103	1	5	18	4	RSP	0	0.2	4
2020-06-17	103	1	5	18	4	RSP	1	2	5
2020-06-17	103	1	5	18	4	SKR	0	0	0
2020-06-17	103	1	5	18	4	SKR	1	0	0
2020-06-17	103	1	5	18	4	TOR	0	0	0
2020-06-17	103	1	5	18	4	TOR	1	0	0
2020-06-17	103	1	5	18	4	PGH	0	0	0
2020-06-17	103	1	5	18	4	PGH	1	0	0
2020-06-17	103	1	5	18	4	ISG	0	0.5	6
2020-06-17	103	1	5	18	4	ISG	1	3	13
2020-06-17	104	1	3	18	4	RSP	0	2	25
2020-06-17	104	1	3	18	4	RSP	1	1.5	9
2020-06-17	104	1	3	18	4	SKR	0	0	0
2020-06-17	104	1	3	18	4	SKR	1	0.5	2
2020-06-17	104	1	3	18	4	TOR	0	0	0
2020-06-17	104	1	3	18	4	TOR	1	0	0
2020-06-17	104	1	3	18	4	PGH	0	0	0
2020-06-17	104	1	3	18	4	PGH	1	0.5	1
2020-06-17	104	1	3	18	4	ISG	0	0.5	9
2020-06-17	104	1	3	18	4	ISG	1	1	5
2020-06-17	105	1	3	18	8	RSP	0	3	41
2020-06-17	105	1	3	18	8	RSP	1	6	28
2020-06-17	105	1	3	18	8	SKR	0	0.5	4
2020-06-17	105	1	3	18	8	SKR	1	3	13
2020-06-17	105	1	3	18	8	TOR	0	0	0
2020-06-17	105	1	3	18	8	TOR	1	0	0
2020-06-17	105	1	3	18	8	PGH	0	0	0
2020-06-17	105	1	3	18	8	PGH	1	0	0
2020-06-17	105	1	3	18	8	ISG	0	4.5	60
2020-06-17	105	1	3	18	8	ISG	1	5	25

## Sheet: length
date	haul	valid	seine_type	rope_dia	rope_coils	species	length	MCRS	ind
2020-05-20	42	1	1	18	4	ISG	5	0	0
2020-05-20	42	1	1	18	4	ISG	6	0	0
2020-05-20	42	1	1	18	4	ISG	7	0	0
2020-05-20	42	1	1	18	4	ISG	8	0	0
2020-05-20	42	1	1	18	4	ISG	9	0	1
2020-05-20	42	1	1	18	4	ISG	10	0	0
2020-05-20	42	1	1	18	4	ISG	11	0	0
2020-05-20	42	1	1	18	4	ISG	12	0	0
2020-05-20	42	1	1	18	4	ISG	13	0	0
2020-05-20	42	1	1	18	4	ISG	14	0	0
2020-05-20	42	1	1	18	4	ISG	15	0	0
2020-05-20	42	1	1	18	4	ISG	16	0	0
2020-05-20	42	1	1	18	4	ISG	17	0	1
2020-05-20	42	1	1	18	4	ISG	18	0	1
2020-05-20	42	1	1	18	4	ISG	19	0	2
2020-05-20	42	1	1	18	4	ISG	20	0	2
2020-05-20	42	1	1	18	4	ISG	21	0	1
2020-05-20	42	1	1	18	4	ISG	22	0	3
2020-05-20	42	1	1	18	4	ISG	23	0	3
2020-05-20	42	1	1	18	4	ISG	24	0	0
2020-05-20	42	1	1	18	4	ISG	25	1	0
2020-05-20	42	1	1	18	4	ISG	26	1	1
2020-05-20	42	1	1	18	4	ISG	27	1	2
2020-05-20	42	1	1	18	4	ISG	28	1	0
2020-05-20	42	1	1	18	4	ISG	29	1	1
2020-05-20	42	1	1	18	4	ISG	30	1	2
2020-05-20	42	1	1	18	4	ISG	31	1	2
2020-05-20	42	1	1	18	4	ISG	32	1	1
2020-05-20	42	1	1	18	4	ISG	33	1	0
2020-05-20	42	1	1	18	4	ISG	34	1	0
2020-05-20	42	1	1	18	4	ISG	35	1	0
2020-05-20	42	1	1	18	4	ISG	36	1	0
2020-05-20	42	1	1	18	4	ISG	37	1	0
2020-05-20	42	1	1	18	4	ISG	38	1	0
2020-05-20	42	1	1	18	4	ISG	39	1	0
2020-05-20	42	1	1	18	4	ISG	40	1	0
2020-05-20	42	1	1	18	4	RSP	5	0	0
2020-05-20	42	1	1	18	4	RSP	6	0	0
2020-05-20	42	1	1	18	4	RSP	7	0	0
2020-05-20	42	1	1	18	4	RSP	8	0	0
2020-05-20	42	1	1	18	4	RSP	9	0	0
2020-05-20	42	1	1	18	4	RSP	10	0	0
2020-05-20	42	1	1	18	4	RSP	11	0	0
2020-05-20	42	1	1	18	4	RSP	12	0	3
2020-05-20	42	1	1	18	4	RSP	13	0	0
2020-05-20	42	1	1	18	4	RSP	14	0	1
2020-05-20	42	1	1	18	4	RSP	15	0	2
2020-05-20	42	1	1	18	4	RSP	16	0	0
2020-05-20	42	1	1	18	4	RSP	17	0	2
2020-05-20	42	1	1	18	4	RSP	18	0	2
2020-05-20	42	1	1	18	4	RSP	19	0	0
2020-05-20	42	1	1	18	4	RSP	20	0	5
2020-05-20	42	1	1	18	4	RSP	21	0	1
2020-05-20	42	1	1	18	4	RSP	22	0	6
2020-05-20	42	1	1	18	4	RSP	23	0	2
2020-05-20	42	1	1	18	4	RSP	24	0	5
2020-05-20	42	1	1	18	4	RSP	25	1	10
2020-05-20	42	1	1	18	4	RSP	26	1	5
2020-05-20	42	1	1	18	4	RSP	27	1	13
2020-05-20	42	1	1	18	4	RSP	28	1	2
2020-05-20	42	1	1	18	4	RSP	29	1	7
2020-05-20	42	1	1	18	4	RSP	30	1	5
2020-05-20	42	1	1	18	4	RSP	31	1	3
2020-05-20	42	1	1	18	4	RSP	32	1	0
2020-05-20	42	1	1	18	4	RSP	33	1	1
2020-05-20	42	1	1	18	4	RSP	34	1	0
2020-05-20	42	1	1	18	4	RSP	35	1	0
2020-05-20	42	1	1	18	4	RSP	36	1	0
2020-05-20	42	1	1	18	4	RSP	37	1	0
2020-05-20	42	1	1	18	4	RSP	38	1	0
2020-05-20	42	1	1	18	4	RSP	39	1	0
2020-05-20	42	1	1	18	4	RSP	40	1	0
2020-05-20	42	1	1	18	4	SKR	5	0	0
2020-05-20	42	1	1	18	4	SKR	6	0	0
2020-05-20	42	1	1	18	4	SKR	7	0	0
2020-05-20	42	1	1	18	4	SKR	8	0	0
2020-05-20	42	1	1	18	4	SKR	9	0	0
2020-05-20	42	1	1	18	4	SKR	10	0	0
2020-05-20	42	1	1	18	4	SKR	11	0	0
2020-05-20	42	1	1	18	4	SKR	12	0	0
2020-05-20	42	1	1	18	4	SKR	13	0	0
2020-05-20	42	1	1	18	4	SKR	14	0	0
2020-05-20	42	1	1	18	4	SKR	15	0	0
2020-05-20	42	1	1	18	4	SKR	16	0	0
2020-05-20	42	1	1	18	4	SKR	17	0	0
2020-05-20	42	1	1	18	4	SKR	18	0	0
2020-05-20	42	1	1	18	4	SKR	19	0	0
2020-05-20	42	1	1	18	4	SKR	20	0	0
2020-05-20	42	1	1	18	4	SKR	21	0	0
2020-05-20	42	1	1	18	4	SKR	22	0	0
2020-05-20	42	1	1	18	4	SKR	23	0	0
2020-05-20	42	1	1	18	4	SKR	24	0	0
2020-05-20	42	1	1	18	4	SKR	25	1	0
2020-05-20	42	1	1	18	4	SKR	26	1	0
2020-05-20	42	1	1	18	4	SKR	27	1	0
2020-05-20	42	1	1	18	4	SKR	28	1	0
2020-05-20	42	1	1	18	4	SKR	29	1	0
2020-05-20	42	1	1	18	4	SKR	30	1	2
2020-05-20	42	1	1	18	4	SKR	31	1	1
2020-05-20	42	1	1	18	4	SKR	32	1	1
2020-05-20	42	1	1	18	4	SKR	33	1	1
2020-05-20	42	1	1	18	4	SKR	34	1	0
2020-05-20	42	1	1	18	4	SKR	35	1	0
2020-05-20	42	1	1	18	4	SKR	36	1	0
2020-05-20	42	1	1	18	4	SKR	37	1	0
2020-05-20	42	1	1	18	4	SKR	38	1	0
2020-05-20	42	1	1	18	4	SKR	39	1	0
2020-05-20	42	1	1	18	4	SKR	40	1	0
2020-05-20	43	1	1	18	4	ISG	5	0	0
2020-05-20	43	1	1	18	4	ISG	6	0	0
2020-05-20	43	1	1	18	4	ISG	7	0	0
2020-05-20	43	1	1	18	4	ISG	8	0	0
2020-05-20	43	1	1	18	4	ISG	9	0	0
2020-05-20	43	1	1	18	4	ISG	10	0	0
2020-05-20	43	1	1	18	4	ISG	11	0	0
2020-05-20	43	1	1	18	4	ISG	12	0	0
2020-05-20	43	1	1	18	4	ISG	13	0	0
2020-05-20	43	1	1	18	4	ISG	14	0	0
2020-05-20	43	1	1	18	4	ISG	15	0	1
2020-05-20	43	1	1	18	4	ISG	16	0	0
2020-05-20	43	1	1	18	4	ISG	17	0	1
2020-05-20	43	1	1	18	4	ISG	18	0	2
2020-05-20	43	1	1	18	4	ISG	19	0	0
2020-05-20	43	1	1	18	4	ISG	20	0	0
2020-05-20	43	1	1	18	4	ISG	21	0	0
2020-05-20	43	1	1	18	4	ISG	22	0	3
2020-05-20	43	1	1	18	4	ISG	23	0	0
2020-05-20	43	1	1	18	4	ISG	24	0	0
2020-05-20	43	1	1	18	4	ISG	25	1	4
2020-05-20	43	1	1	18	4	ISG	26	1	1
2020-05-20	43	1	1	18	4	ISG	27	1	0
2020-05-20	43	1	1	18	4	ISG	28	1	1
2020-05-20	43	1	1	18	4	ISG	29	1	0
2020-05-20	43	1	1	18	4	ISG	30	1	2
2020-05-20	43	1	1	18	4	ISG	31	1	0
2020-05-20	43	1	1	18	4	ISG	32	1	0
2020-05-20	43	1	1	18	4	ISG	33	1	0
2020-05-20	43	1	1	18	4	ISG	34	1	0
2020-05-20	43	1	1	18	4	ISG	35	1	0
2020-05-20	43	1	1	18	4	ISG	36	1	0
2020-05-20	43	1	1	18	4	ISG	37	1	0
2020-05-20	43	1	1	18	4	ISG	38	1	0
2020-05-20	43	1	1	18	4	ISG	39	1	0
2020-05-20	43	1	1	18	4	ISG	40	1	0
2020-05-20	43	1	1	18	4	RSP	5	0	0
2020-05-20	43	1	1	18	4	RSP	6	0	0
2020-05-20	43	1	1	18	4	RSP	7	0	0
2020-05-20	43	1	1	18	4	RSP	8	0	0
2020-05-20	43	1	1	18	4	RSP	9	0	0
2020-05-20	43	1	1	18	4	RSP	10	0	0
2020-05-20	43	1	1	18	4	RSP	11	0	0
2020-05-20	43	1	1	18	4	RSP	12	0	1
2020-05-20	43	1	1	18	4	RSP	13	0	0
2020-05-20	43	1	1	18	4	RSP	14	0	2
2020-05-20	43	1	1	18	4	RSP	15	0	0
2020-05-20	43	1	1	18	4	RSP	16	0	0
2020-05-20	43	1	1	18	4	RSP	17	0	1
2020-05-20	43	1	1	18	4	RSP	18	0	0
2020-05-20	43	1	1	18	4	RSP	19	0	1
2020-05-20	43	1	1	18	4	RSP	20	0	0
2020-05-20	43	1	1	18	4	RSP	21	0	1
2020-05-20	43	1	1	18	4	RSP	22	0	1
2020-05-20	43	1	1	18	4	RSP	23	0	7
2020-05-20	43	1	1	18	4	RSP	24	0	5
2020-05-20	43	1	1	18	4	RSP	25	1	5
2020-05-20	43	1	1	18	4	RSP	26	1	4
2020-05-20	43	1	1	18	4	RSP	27	1	7
2020-05-20	43	1	1	18	4	RSP	28	1	5
2020-05-20	43	1	1	18	4	RSP	29	1	6
2020-05-20	43	1	1	18	4	RSP	30	1	3
2020-05-20	43	1	1	18	4	RSP	31	1	5
2020-05-20	43	1	1	18	4	RSP	32	1	2
2020-05-20	43	1	1	18	4	RSP	33	1	4
2020-05-20	43	1	1	18	4	RSP	34	1	0
2020-05-20	43	1	1	18	4	RSP	35	1	0
2020-05-20	43	1	1	18	4	RSP	36	1	0
2020-05-20	43	1	1	18	4	RSP	37	1	1
2020-05-20	43	1	1	18	4	RSP	38	1	0
2020-05-20	43	1	1	18	4	RSP	39	1	0
2020-05-20	43	1	1	18	4	RSP	40	1	0
2020-05-20	43	1	1	18	4	SKR	5	0	0
2020-05-20	43	1	1	18	4	SKR	6	0	0
2020-05-20	43	1	1	18	4	SKR	7	0	0
2020-05-20	43	1	1	18	4	SKR	8	0	0
2020-05-20	43	1	1	18	4	SKR	9	0	0
2020-05-20	43	1	1	18	4	SKR	10	0	0
2020-05-20	43	1	1	18	4	SKR	11	0	0
2020-05-20	43	1	1	18	4	SKR	12	0	0
2020-05-20	43	1	1	18	4	SKR	13	0	0
2020-05-20	43	1	1	18	4	SKR	14	0	0
2020-05-20	43	1	1	18	4	SKR	15	0	0
2020-05-20	43	1	1	18	4	SKR	16	0	0
2020-05-20	43	1	1	18	4	SKR	17	0	0
2020-05-20	43	1	1	18	4	SKR	18	0	1
2020-05-20	43	1	1	18	4	SKR	19	0	0
2020-05-20	43	1	1	18	4	SKR	20	0	1
2020-05-20	43	1	1	18	4	SKR	21	0	0
2020-05-20	43	1	1	18	4	SKR	22	0	2
2020-05-20	43	1	1	18	4	SKR	23	0	0
2020-05-20	43	1	1	18	4	SKR	24	0	1
2020-05-20	43	1	1	18	4	SKR	25	1	0
2020-05-20	43	1	1	18	4	SKR	26	1	0
2020-05-20	43	1	1	18	4	SKR	27	1	0
2020-05-20	43	1	1	18	4	SKR	28	1	2
2020-05-20	43	1	1	18	4	SKR	29	1	1
2020-05-20	43	1	1	18	4	SKR	30	1	0
2020-05-20	43	1	1	18	4	SKR	31	1	2
2020-05-20	43	1	1	18	4	SKR	32	1	0
2020-05-20	43	1	1	18	4	SKR	33	1	0
2020-05-20	43	1	1	18	4	SKR	34	1	1
2020-05-20	43	1	1	18	4	SKR	35	1	0
2020-05-20	43	1	1	18	4	SKR	36	1	2
2020-05-20	43	1	1	18	4	SKR	37	1	0
2020-05-20	43	1	1	18	4	SKR	38	1	0
2020-05-20	43	1	1	18	4	SKR	39	1	0
2020-05-20	43	1	1	18	4	SKR	40	1	0
2020-05-20	45	1	1	22	4	ISG	5	0	0
2020-05-20	45	1	1	22	4	ISG	6	0	0
2020-05-20	45	1	1	22	4	ISG	7	0	0
2020-05-20	45	1	1	22	4	ISG	8	0	0
2020-05-20	45	1	1	22	4	ISG	9	0	0
2020-05-20	45	1	1	22	4	ISG	10	0	1
2020-05-20	45	1	1	22	4	ISG	11	0	0
2020-05-20	45	1	1	22	4	ISG	12	0	0
2020-05-20	45	1	1	22	4	ISG	13	0	0
2020-05-20	45	1	1	22	4	ISG	14	0	0
2020-05-20	45	1	1	22	4	ISG	15	0	0
2020-05-20	45	1	1	22	4	ISG	16	0	1
2020-05-20	45	1	1	22	4	ISG	17	0	1
2020-05-20	45	1	1	22	4	ISG	18	0	4
2020-05-20	45	1	1	22	4	ISG	19	0	2
2020-05-20	45	1	1	22	4	ISG	20	0	2
2020-05-20	45	1	1	22	4	ISG	21	0	0
2020-05-20	45	1	1	22	4	ISG	22	0	0
2020-05-20	45	1	1	22	4	ISG	23	0	1
2020-05-20	45	1	1	22	4	ISG	24	0	3
2020-05-20	45	1	1	22	4	ISG	25	1	3
2020-05-20	45	1	1	22	4	ISG	26	1	1
2020-05-20	45	1	1	22	4	ISG	27	1	1
2020-05-20	45	1	1	22	4	ISG	28	1	0
2020-05-20	45	1	1	22	4	ISG	29	1	1
2020-05-20	45	1	1	22	4	ISG	30	1	0
2020-05-20	45	1	1	22	4	ISG	31	1	0
2020-05-20	45	1	1	22	4	ISG	32	1	2
2020-05-20	45	1	1	22	4	ISG	33	1	0
2020-05-20	45	1	1	22	4	ISG	34	1	1
2020-05-20	45	1	1	22	4	ISG	35	1	0
2020-05-20	45	1	1	22	4	ISG	36	1	0
2020-05-20	45	1	1	22	4	ISG	37	1	0
2020-05-20	45	1	1	22	4	ISG	38	1	0
2020-05-20	45	1	1	22	4	ISG	39	1	0
2020-05-20	45	1	1	22	4	ISG	40	1	0
2020-05-20	45	1	1	22	4	RSP	5	0	0
2020-05-20	45	1	1	22	4	RSP	6	0	0
2020-05-20	45	1	1	22	4	RSP	7	0	0
2020-05-20	45	1	1	22	4	RSP	8	0	0
2020-05-20	45	1	1	22	4	RSP	9	0	0
2020-05-20	45	1	1	22	4	RSP	10	0	1
2020-05-20	45	1	1	22	4	RSP	11	0	1
2020-05-20	45	1	1	22	4	RSP	12	0	6
2020-05-20	45	1	1	22	4	RSP	13	0	1
2020-05-20	45	1	1	22	4	RSP	14	0	2
2020-05-20	45	1	1	22	4	RSP	15	0	0
2020-05-20	45	1	1	22	4	RSP	16	0	1
2020-05-20	45	1	1	22	4	RSP	17	0	1
2020-05-20	45	1	1	22	4	RSP	18	0	0
2020-05-20	45	1	1	22	4	RSP	19	0	0
2020-05-20	45	1	1	22	4	RSP	20	0	3
2020-05-20	45	1	1	22	4	RSP	21	0	2
2020-05-20	45	1	1	22	4	RSP	22	0	2
2020-05-20	45	1	1	22	4	RSP	23	0	3
2020-05-20	45	1	1	22	4	RSP	24	0	3
2020-05-20	45	1	1	22	4	RSP	25	1	2
2020-05-20	45	1	1	22	4	RSP	26	1	5
2020-05-20	45	1	1	22	4	RSP	27	1	4
2020-05-20	45	1	1	22	4	RSP	28	1	3
2020-05-20	45	1	1	22	4	RSP	29	1	3
2020-05-20	45	1	1	22	4	RSP	30	1	1
2020-05-20	45	1	1	22	4	RSP	31	1	2
2020-05-20	45	1	1	22	4	RSP	32	1	0
2020-05-20	45	1	1	22	4	RSP	33	1	0
2020-05-20	45	1	1	22	4	RSP	34	1	0
2020-05-20	45	1	1	22	4	RSP	35	1	0
2020-05-20	45	1	1	22	4	RSP	36	1	0
2020-05-20	45	1	1	22	4	RSP	37	1	0
2020-05-20	45	1	1	22	4	RSP	38	1	0
2020-05-20	45	1	1	22	4	RSP	39	1	0
2020-05-20	45	1	1	22	4	RSP	40	1	0
2020-05-20	45	1	1	22	4	SKR	5	0	0
2020-05-20	45	1	1	22	4	SKR	6	0	0
2020-05-20	45	1	1	22	4	SKR	7	0	0
2020-05-20	45	1	1	22	4	SKR	8	0	0
2020-05-20	45	1	1	22	4	SKR	9	0	0
2020-05-20	45	1	1	22	4	SKR	10	0	0
2020-05-20	45	1	1	22	4	SKR	11	0	0
2020-05-20	45	1	1	22	4	SKR	12	0	0
2020-05-20	45	1	1	22	4	SKR	13	0	0
2020-05-20	45	1	1	22	4	SKR	14	0	0
2020-05-20	45	1	1	22	4	SKR	15	0	0
2020-05-20	45	1	1	22	4	SKR	16	0	0
2020-05-20	45	1	1	22	4	SKR	17	0	0
2020-05-20	45	1	1	22	4	SKR	18	0	0
2020-05-20	45	1	1	22	4	SKR	19	0	0
2020-05-20	45	1	1	22	4	SKR	20	0	0
2020-05-20	45	1	1	22	4	SKR	21	0	0
2020-05-20	45	1	1	22	4	SKR	22	0	0
2020-05-20	45	1	1	22	4	SKR	23	0	0
2020-05-20	45	1	1	22	4	SKR	24	0	0
2020-05-20	45	1	1	22	4	SKR	25	1	0
2020-05-20	45	1	1	22	4	SKR	26	1	0
2020-05-20	45	1	1	22	4	SKR	27	1	0
2020-05-20	45	1	1	22	4	SKR	28	1	1
2020-05-20	45	1	1	22	4	SKR	29	1	0
2020-05-20	45	1	1	22	4	SKR	30	1	0
2020-05-20	45	1	1	22	4	SKR	31	1	0
2020-05-20	45	1	1	22	4	SKR	32	1	0
2020-05-20	45	1	1	22	4	SKR	33	1	0
2020-05-20	45	1	1	22	4	SKR	34	1	0
2020-05-20	45	1	1	22	4	SKR	35	1	0
2020-05-20	45	1	1	22	4	SKR	36	1	0
2020-05-20	45	1	1	22	4	SKR	37	1	0
2020-05-20	45	1	1	22	4	SKR	38	1	0
2020-05-20	45	1	1	22	4	SKR	39	1	0
2020-05-20	45	1	1	22	4	SKR	40	1	0
2020-05-20	46	1	1	22	4	ISG	5	0	0
2020-05-20	46	1	1	22	4	ISG	6	0	0
2020-05-20	46	1	1	22	4	ISG	7	0	0
2020-05-20	46	1	1	22	4	ISG	8	0	0
2020-05-20	46	1	1	22	4	ISG	9	0	0
2020-05-20	46	1	1	22	4	ISG	10	0	0
2020-05-20	46	1	1	22	4	ISG	11	0	0
2020-05-20	46	1	1	22	4	ISG	12	0	0
2020-05-20	46	1	1	22	4	ISG	13	0	0
2020-05-20	46	1	1	22	4	ISG	14	0	0
2020-05-20	46	1	1	22	4	ISG	15	0	0
2020-05-20	46	1	1	22	4	ISG	16	0	0
2020-05-20	46	1	1	22	4	ISG	17	0	1
2020-05-20	46	1	1	22	4	ISG	18	0	1
2020-05-20	46	1	1	22	4	ISG	19	0	1
2020-05-20	46	1	1	22	4	ISG	20	0	0
2020-05-20	46	1	1	22	4	ISG	21	0	0
2020-05-20	46	1	1	22	4	ISG	22	0	1
2020-05-20	46	1	1	22	4	ISG	23	0	1
2020-05-20	46	1	1	22	4	ISG	24	0	1
2020-05-20	46	1	1	22	4	ISG	25	1	0
2020-05-20	46	1	1	22	4	ISG	26	1	0
2020-05-20	46	1	1	22	4	ISG	27	1	1
2020-05-20	46	1	1	22	4	ISG	28	1	2
2020-05-20	46	1	1	22	4	ISG	29	1	0
2020-05-20	46	1	1	22	4	ISG	30	1	1
2020-05-20	46	1	1	22	4	ISG	31	1	0
2020-05-20	46	1	1	22	4	ISG	32	1	0
2020-05-20	46	1	1	22	4	ISG	33	1	0
2020-05-20	46	1	1	22	4	ISG	34	1	0
2020-05-20	46	1	1	22	4	ISG	35	1	0
2020-05-20	46	1	1	22	4	ISG	36	1	0
2020-05-20	46	1	1	22	4	ISG	37	1	0
2020-05-20	46	1	1	22	4	ISG	38	1	0
2020-05-20	46	1	1	22	4	ISG	39	1	0
2020-05-20	46	1	1	22	4	ISG	40	1	0
2020-05-20	46	1	1	22	4	RSP	5	0	0
2020-05-20	46	1	1	22	4	RSP	6	0	0
2020-05-20	46	1	1	22	4	RSP	7	0	0
2020-05-20	46	1	1	22	4	RSP	8	0	0
2020-05-20	46	1	1	22	4	RSP	9	0	0
2020-05-20	46	1	1	22	4	RSP	10	0	0
2020-05-20	46	1	1	22	4	RSP	11	0	0
2020-05-20	46	1	1	22	4	RSP	12	0	0
2020-05-20	46	1	1	22	4	RSP	13	0	0
2020-05-20	46	1	1	22	4	RSP	14	0	1
2020-05-20	46	1	1	22	4	RSP	15	0	0
2020-05-20	46	1	1	22	4	RSP	16	0	2
2020-05-20	46	1	1	22	4	RSP	17	0	2
2020-05-20	46	1	1	22	4	RSP	18	0	0
2020-05-20	46	1	1	22	4	RSP	19	0	0
2020-05-20	46	1	1	22	4	RSP	20	0	0
2020-05-20	46	1	1	22	4	RSP	21	0	1
2020-05-20	46	1	1	22	4	RSP	22	0	1
2020-05-20	46	1	1	22	4	RSP	23	0	3
2020-05-20	46	1	1	22	4	RSP	24	0	3
2020-05-20	46	1	1	22	4	RSP	25	1	4
2020-05-20	46	1	1	22	4	RSP	26	1	3
2020-05-20	46	1	1	22	4	RSP	27	1	1
2020-05-20	46	1	1	22	4	RSP	28	1	3
2020-05-20	46	1	1	22	4	RSP	29	1	0
2020-05-20	46	1	1	22	4	RSP	30	1	2
2020-05-20	46	1	1	22	4	RSP	31	1	2
2020-05-20	46	1	1	22	4	RSP	32	1	0
2020-05-20	46	1	1	22	4	RSP	33	1	0
2020-05-20	46	1	1	22	4	RSP	34	1	0
2020-05-20	46	1	1	22	4	RSP	35	1	0
2020-05-20	46	1	1	22	4	RSP	36	1	0
2020-05-20	46	1	1	22	4	RSP	37	1	0
2020-05-20	46	1	1	22	4	RSP	38	1	0
2020-05-20	46	1	1	22	4	RSP	39	1	1
2020-05-20	46	1	1	22	4	RSP	40	1	0
2020-05-20	46	1	1	22	4	SKR	5	0	0
2020-05-20	46	1	1	22	4	SKR	6	0	0
2020-05-20	46	1	1	22	4	SKR	7	0	0
2020-05-20	46	1	1	22	4	SKR	8	0	0
2020-05-20	46	1	1	22	4	SKR	9	0	0
2020-05-20	46	1	1	22	4	SKR	10	0	0
2020-05-20	46	1	1	22	4	SKR	11	0	0
2020-05-20	46	1	1	22	4	SKR	12	0	0
2020-05-20	46	1	1	22	4	SKR	13	0	0
2020-05-20	46	1	1	22	4	SKR	14	0	0
2020-05-20	46	1	1	22	4	SKR	15	0	0
2020-05-20	46	1	1	22	4	SKR	16	0	0
2020-05-20	46	1	1	22	4	SKR	17	0	0
2020-05-20	46	1	1	22	4	SKR	18	0	0
2020-05-20	46	1	1	22	4	SKR	19	0	0
2020-05-20	46	1	1	22	4	SKR	20	0	0
2020-05-20	46	1	1	22	4	SKR	21	0	0
2020-05-20	46	1	1	22	4	SKR	22	0	1
2020-05-20	46	1	1	22	4	SKR	23	0	0
2020-05-20	46	1	1	22	4	SKR	24	0	0
2020-05-20	46	1	1	22	4	SKR	25	1	0
2020-05-20	46	1	1	22	4	SKR	26	1	0
2020-05-20	46	1	1	22	4	SKR	27	1	0
2020-05-20	46	1	1	22	4	SKR	28	1	0
2020-05-20	46	1	1	22	4	SKR	29	1	0
2020-05-20	46	1	1	22	4	SKR	30	1	0
2020-05-20	46	1	1	22	4	SKR	31	1	0
2020-05-20	46	1	1	22	4	SKR	32	1	0
2020-05-20	46	1	1	22	4	SKR	33	1	0
2020-05-20	46	1	1	22	4	SKR	34	1	0
2020-05-20	46	1	1	22	4	SKR	35	1	0
2020-05-20	46	1	1	22	4	SKR	36	1	0
2020-05-20	46	1	1	22	4	SKR	37	1	0
2020-05-20	46	1	1	22	4	SKR	38	1	0
2020-05-20	46	1	1	22	4	SKR	39	1	0
2020-05-20	46	1	1	22	4	SKR	40	1	0
2020-06-17	102	1	3	18	8	ISG	5	0	0
2020-06-17	102	1	3	18	8	ISG	6	0	1
2020-06-17	102	1	3	18	8	ISG	7	0	0
2020-06-17	102	1	3	18	8	ISG	8	0	0
2020-06-17	102	1	3	18	8	ISG	9	0	0
2020-06-17	102	1	3	18	8	ISG	10	0	0
2020-06-17	102	1	3	18	8	ISG	11	0	0
2020-06-17	102	1	3	18	8	ISG	12	0	0
2020-06-17	102	1	3	18	8	ISG	13	0	1
2020-06-17	102	1	3	18	8	ISG	14	0	1
2020-06-17	102	1	3	18	8	ISG	15	0	0
2020-06-17	102	1	3	18	8	ISG	16	0	2
2020-06-17	102	1	3	18	8	ISG	17	0	1
2020-06-17	102	1	3	18	8	ISG	18	0	2
2020-06-17	102	1	3	18	8	ISG	19	0	1
2020-06-17	102	1	3	18	8	ISG	20	0	1
2020-06-17	102	1	3	18	8	ISG	21	0	0
2020-06-17	102	1	3	18	8	ISG	22	0	0
2020-06-17	102	1	3	18	8	ISG	23	0	2
2020-06-17	102	1	3	18	8	ISG	24	0	3
2020-06-17	102	1	3	18	8	ISG	25	1	2
2020-06-17	102	1	3	18	8	ISG	26	1	0
2020-06-17	102	1	3	18	8	ISG	27	1	2
2020-06-17	102	1	3	18	8	ISG	28	1	1
2020-06-17	102	1	3	18	8	ISG	29	1	1
2020-06-17	102	1	3	18	8	ISG	30	1	2
2020-06-17	102	1	3	18	8	ISG	31	1	0
2020-06-17	102	1	3	18	8	ISG	32	1	0
2020-06-17	102	1	3	18	8	ISG	33	1	0
2020-06-17	102	1	3	18	8	ISG	34	1	0
2020-06-17	102	1	3	18	8	ISG	35	1	0
2020-06-17	102	1	3	18	8	ISG	36	1	0
2020-06-17	102	1	3	18	8	ISG	37	1	0
2020-06-17	102	1	3	18	8	ISG	38	1	0
2020-06-17	102	1	3	18	8	ISG	39	1	0
2020-06-17	102	1	3	18	8	ISG	40	1	0
2020-06-17	102	1	3	18	8	RSP	5	0	0
2020-06-17	102	1	3	18	8	RSP	6	0	0
2020-06-17	102	1	3	18	8	RSP	7	0	0
2020-06-17	102	1	3	18	8	RSP	8	0	0
2020-06-17	102	1	3	18	8	RSP	9	0	0
2020-06-17	102	1	3	18	8	RSP	10	0	0
2020-06-17	102	1	3	18	8	RSP	11	0	1
2020-06-17	102	1	3	18	8	RSP	12	0	1
2020-06-17	102	1	3	18	8	RSP	13	0	2
2020-06-17	102	1	3	18	8	RSP	14	0	3
2020-06-17	102	1	3	18	8	RSP	15	0	0
2020-06-17	102	1	3	18	8	RSP	16	0	1
2020-06-17	102	1	3	18	8	RSP	17	0	0
2020-06-17	102	1	3	18	8	RSP	18	0	2
2020-06-17	102	1	3	18	8	RSP	19	0	0
2020-06-17	102	1	3	18	8	RSP	20	0	0
2020-06-17	102	1	3	18	8	RSP	21	0	1
2020-06-17	102	1	3	18	8	RSP	22	0	1
2020-06-17	102	1	3	18	8	RSP	23	0	2
2020-06-17	102	1	3	18	8	RSP	24	0	3
2020-06-17	102	1	3	18	8	RSP	25	1	4
2020-06-17	102	1	3	18	8	RSP	26	1	8
2020-06-17	102	1	3	18	8	RSP	27	1	2
2020-06-17	102	1	3	18	8	RSP	28	1	5
2020-06-17	102	1	3	18	8	RSP	29	1	3
2020-06-17	102	1	3	18	8	RSP	30	1	3
2020-06-17	102	1	3	18	8	RSP	31	1	1
2020-06-17	102	1	3	18	8	RSP	32	1	2
2020-06-17	102	1	3	18	8	RSP	33	1	2
2020-06-17	102	1	3	18	8	RSP	34	1	2
2020-06-17	102	1	3	18	8	RSP	35	1	2
2020-06-17	102	1	3	18	8	RSP	36	1	1
2020-06-17	102	1	3	18	8	RSP	37	1	2
2020-06-17	102	1	3	18	8	RSP	38	1	0
2020-06-17	102	1	3	18	8	RSP	39	1	0
2020-06-17	102	1	3	18	8	RSP	40	1	1
2020-06-17	102	1	3	18	8	SKR	5	0	0
2020-06-17	102	1	3	18	8	SKR	6	0	0
2020-06-17	102	1	3	18	8	SKR	7	0	0
2020-06-17	102	1	3	18	8	SKR	8	0	0
2020-06-17	102	1	3	18	8	SKR	9	0	0
2020-06-17	102	1	3	18	8	SKR	10	0	0
2020-06-17	102	1	3	18	8	SKR	11	0	0
2020-06-17	102	1	3	18	8	SKR	12	0	0
2020-06-17	102	1	3	18	8	SKR	13	0	0
2020-06-17	102	1	3	18	8	SKR	14	0	0
2020-06-17	102	1	3	18	8	SKR	15	0	0
2020-06-17	102	1	3	18	8	SKR	16	0	0
2020-06-17	102	1	3	18	8	SKR	17	0	0
2020-06-17	102	1	3	18	8	SKR	18	0	0
2020-06-17	102	1	3	18	8	SKR	19	0	0
2020-06-17	102	1	3	18	8	SKR	20	0	0
2020-06-17	102	1	3	18	8	SKR	21	0	0
2020-06-17	102	1	3	18	8	SKR	22	0	1
2020-06-17	102	1	3	18	8	SKR	23	0	0
2020-06-17	102	1	3	18	8	SKR	24	0	0
2020-06-17	102	1	3	18	8	SKR	25	1	0
2020-06-17	102	1	3	18	8	SKR	26	1	0
2020-06-17	102	1	3	18	8	SKR	27	1	0
2020-06-17	102	1	3	18	8	SKR	28	1	0
2020-06-17	102	1	3	18	8	SKR	29	1	0
2020-06-17	102	1	3	18	8	SKR	30	1	0
2020-06-17	102	1	3	18	8	SKR	31	1	0
2020-06-17	102	1	3	18	8	SKR	32	1	0
2020-06-17	102	1	3	18	8	SKR	33	1	0
2020-06-17	102	1	3	18	8	SKR	34	1	1
2020-06-17	102	1	3	18	8	SKR	35	1	0
2020-06-17	102	1	3	18	8	SKR	36	1	0
2020-06-17	102	1	3	18	8	SKR	37	1	0
2020-06-17	102	1	3	18	8	SKR	38	1	0
2020-06-17	102	1	3	18	8	SKR	39	1	0
2020-06-17	102	1	3	18	8	SKR	40	1	0
2020-06-17	103	1	5	18	4	ISG	5	0	0
2020-06-17	103	1	5	18	4	ISG	6	0	0
2020-06-17	103	1	5	18	4	ISG	7	0	0
2020-06-17	103	1	5	18	4	ISG	8	0	0
2020-06-17	103	1	5	18	4	ISG	9	0	0
2020-06-17	103	1	5	18	4	ISG	10	0	0
2020-06-17	103	1	5	18	4	ISG	11	0	0
2020-06-17	103	1	5	18	4	ISG	12	0	0
2020-06-17	103	1	5	18	4	ISG	13	0	0
2020-06-17	103	1	5	18	4	ISG	14	0	1
2020-06-17	103	1	5	18	4	ISG	15	0	0
2020-06-17	103	1	5	18	4	ISG	16	0	0
2020-06-17	103	1	5	18	4	ISG	17	0	1
2020-06-17	103	1	5	18	4	ISG	18	0	0
2020-06-17	103	1	5	18	4	ISG	19	0	1
2020-06-17	103	1	5	18	4	ISG	20	0	0
2020-06-17	103	1	5	18	4	ISG	21	0	0
2020-06-17	103	1	5	18	4	ISG	22	0	1
2020-06-17	103	1	5	18	4	ISG	23	0	1
2020-06-17	103	1	5	18	4	ISG	24	0	1
2020-06-17	103	1	5	18	4	ISG	25	1	5
2020-06-17	103	1	5	18	4	ISG	26	1	4
2020-06-17	103	1	5	18	4	ISG	27	1	0
2020-06-17	103	1	5	18	4	ISG	28	1	1
2020-06-17	103	1	5	18	4	ISG	29	1	1
2020-06-17	103	1	5	18	4	ISG	30	1	0
2020-06-17	103	1	5	18	4	ISG	31	1	2
2020-06-17	103	1	5	18	4	ISG	32	1	0
2020-06-17	103	1	5	18	4	ISG	33	1	0
2020-06-17	103	1	5	18	4	ISG	34	1	0
2020-06-17	103	1	5	18	4	ISG	35	1	0
2020-06-17	103	1	5	18	4	ISG	36	1	0
2020-06-17	103	1	5	18	4	ISG	37	1	0
2020-06-17	103	1	5	18	4	ISG	38	1	0
2020-06-17	103	1	5	18	4	ISG	39	1	0
2020-06-17	103	1	5	18	4	ISG	40	1	0
2020-06-17	103	1	5	18	4	RSP	5	0	0
2020-06-17	103	1	5	18	4	RSP	6	0	0
2020-06-17	103	1	5	18	4	RSP	7	0	0
2020-06-17	103	1	5	18	4	RSP	8	0	0
2020-06-17	103	1	5	18	4	RSP	9	0	0
2020-06-17	103	1	5	18	4	RSP	10	0	0
2020-06-17	103	1	5	18	4	RSP	11	0	0
2020-06-17	103	1	5	18	4	RSP	12	0	0
2020-06-17	103	1	5	18	4	RSP	13	0	1
2020-06-17	103	1	5	18	4	RSP	14	0	0
2020-06-17	103	1	5	18	4	RSP	15	0	0
2020-06-17	103	1	5	18	4	RSP	16	0	0
2020-06-17	103	1	5	18	4	RSP	17	0	0
2020-06-17	103	1	5	18	4	RSP	18	0	2
2020-06-17	103	1	5	18	4	RSP	19	0	0
2020-06-17	103	1	5	18	4	RSP	20	0	0
2020-06-17	103	1	5	18	4	RSP	21	0	0
2020-06-17	103	1	5	18	4	RSP	22	0	0
2020-06-17	103	1	5	18	4	RSP	23	0	1
2020-06-17	103	1	5	18	4	RSP	24	0	0
2020-06-17	103	1	5	18	4	RSP	25	1	0
2020-06-17	103	1	5	18	4	RSP	26	1	0
2020-06-17	103	1	5	18	4	RSP	27	1	0
2020-06-17	103	1	5	18	4	RSP	28	1	1
2020-06-17	103	1	5	18	4	RSP	29	1	0
2020-06-17	103	1	5	18	4	RSP	30	1	1
2020-06-17	103	1	5	18	4	RSP	31	1	1
2020-06-17	103	1	5	18	4	RSP	32	1	1
2020-06-17	103	1	5	18	4	RSP	33	1	0
2020-06-17	103	1	5	18	4	RSP	34	1	0
2020-06-17	103	1	5	18	4	RSP	35	1	0
2020-06-17	103	1	5	18	4	RSP	36	1	0
2020-06-17	103	1	5	18	4	RSP	37	1	0
2020-06-17	103	1	5	18	4	RSP	38	1	0
2020-06-17	103	1	5	18	4	RSP	39	1	0
2020-06-17	103	1	5	18	4	RSP	40	1	1
2020-06-17	103	1	5	18	4	SKR	5	0	0
2020-06-17	103	1	5	18	4	SKR	6	0	0
2020-06-17	103	1	5	18	4	SKR	7	0	0
2020-06-17	103	1	5	18	4	SKR	8	0	0
2020-06-17	103	1	5	18	4	SKR	9	0	0
2020-06-17	103	1	5	18	4	SKR	10	0	0
2020-06-17	103	1	5	18	4	SKR	11	0	0
2020-06-17	103	1	5	18	4	SKR	12	0	0
2020-06-17	103	1	5	18	4	SKR	13	0	0
2020-06-17	103	1	5	18	4	SKR	14	0	0
2020-06-17	103	1	5	18	4	SKR	15	0	0
2020-06-17	103	1	5	18	4	SKR	16	0	0
2020-06-17	103	1	5	18	4	SKR	17	0	0
2020-06-17	103	1	5	18	4	SKR	18	0	0
2020-06-17	103	1	5	18	4	SKR	19	0	0
2020-06-17	103	1	5	18	4	SKR	20	0	0
2020-06-17	103	1	5	18	4	SKR	21	0	0
2020-06-17	103	1	5	18	4	SKR	22	0	0
2020-06-17	103	1	5	18	4	SKR	23	0	0
2020-06-17	103	1	5	18	4	SKR	24	0	0
2020-06-17	103	1	5	18	4	SKR	25	1	0
2020-06-17	103	1	5	18	4	SKR	26	1	0
2020-06-17	103	1	5	18	4	SKR	27	1	0
2020-06-17	103	1	5	18	4	SKR	28	1	0
2020-06-17	103	1	5	18	4	SKR	29	1	0
2020-06-17	103	1	5	18	4	SKR	30	1	0
2020-06-17	103	1	5	18	4	SKR	31	1	0
2020-06-17	103	1	5	18	4	SKR	32	1	0
2020-06-17	103	1	5	18	4	SKR	33	1	0
2020-06-17	103	1	5	18	4	SKR	34	1	0
2020-06-17	103	1	5	18	4	SKR	35	1	0
2020-06-17	103	1	5	18	4	SKR	36	1	0
2020-06-17	103	1	5	18	4	SKR	37	1	0
2020-06-17	103	1	5	18	4	SKR	38	1	0
2020-06-17	103	1	5	18	4	SKR	39	1	0
2020-06-17	103	1	5	18	4	SKR	40	1	0
2020-06-17	104	1	3	18	4	ISG	5	0	0
2020-06-17	104	1	3	18	4	ISG	6	0	0
2020-06-17	104	1	3	18	4	ISG	7	0	0
2020-06-17	104	1	3	18	4	ISG	8	0	0
2020-06-17	104	1	3	18	4	ISG	9	0	0
2020-06-17	104	1	3	18	4	ISG	10	0	0
2020-06-17	104	1	3	18	4	ISG	11	0	0
2020-06-17	104	1	3	18	4	ISG	12	0	0
2020-06-17	104	1	3	18	4	ISG	13	0	0
2020-06-17	104	1	3	18	4	ISG	14	0	0
2020-06-17	104	1	3	18	4	ISG	15	0	0
2020-06-17	104	1	3	18	4	ISG	16	0	2
2020-06-17	104	1	3	18	4	ISG	17	0	0
2020-06-17	104	1	3	18	4	ISG	18	0	1
2020-06-17	104	1	3	18	4	ISG	19	0	1
2020-06-17	104	1	3	18	4	ISG	20	0	0
2020-06-17	104	1	3	18	4	ISG	21	0	2
2020-06-17	104	1	3	18	4	ISG	22	0	2
2020-06-17	104	1	3	18	4	ISG	23	0	0
2020-06-17	104	1	3	18	4	ISG	24	0	1
2020-06-17	104	1	3	18	4	ISG	25	1	1
2020-06-17	104	1	3	18	4	ISG	26	1	1
2020-06-17	104	1	3	18	4	ISG	27	1	1
2020-06-17	104	1	3	18	4	ISG	28	1	0
2020-06-17	104	1	3	18	4	ISG	29	1	1
2020-06-17	104	1	3	18	4	ISG	30	1	0
2020-06-17	104	1	3	18	4	ISG	31	1	1
2020-06-17	104	1	3	18	4	ISG	32	1	0
2020-06-17	104	1	3	18	4	ISG	33	1	0
2020-06-17	104	1	3	18	4	ISG	34	1	0
2020-06-17	104	1	3	18	4	ISG	35	1	0
2020-06-17	104	1	3	18	4	ISG	36	1	0
2020-06-17	104	1	3	18	4	ISG	37	1	0
2020-06-17	104	1	3	18	4	ISG	38	1	0
2020-06-17	104	1	3	18	4	ISG	39	1	0
2020-06-17	104	1	3	18	4	ISG	40	1	0
2020-06-17	104	1	3	18	4	RSP	5	0	0
2020-06-17	104	1	3	18	4	RSP	6	0	0
2020-06-17	104	1	3	18	4	RSP	7	0	0
2020-06-17	104	1	3	18	4	RSP	8	0	0
2020-06-17	104	1	3	18	4	RSP	9	0	0
2020-06-17	104	1	3	18	4	RSP	10	0	0
2020-06-17	104	1	3	18	4	RSP	11	0	1
2020-06-17	104	1	3	18	4	RSP	12	0	1
2020-06-17	104	1	3	18	4	RSP	13	0	3
2020-06-17	104	1	3	18	4	RSP	14	0	1
2020-06-17	104	1	3	18	4	RSP	15	0	0
2020-06-17	104	1	3	18	4	RSP	16	0	4
2020-06-17	104	1	3	18	4	RSP	17	0	1
2020-06-17	104	1	3	18	4	RSP	18	0	0
2020-06-17	104	1	3	18	4	RSP	19	0	1
2020-06-17	104	1	3	18	4	RSP	20	0	1
2020-06-17	104	1	3	18	4	RSP	21	0	1
2020-06-17	104	1	3	18	4	RSP	22	0	3
2020-06-17	104	1	3	18	4	RSP	23	0	1
2020-06-17	104	1	3	18	4	RSP	24	0	7
2020-06-17	104	1	3	18	4	RSP	25	1	2
2020-06-17	104	1	3	18	4	RSP	26	1	0
2020-06-17	104	1	3	18	4	RSP	27	1	4
2020-06-17	104	1	3	18	4	RSP	28	1	2
2020-06-17	104	1	3	18	4	RSP	29	1	1
2020-06-17	104	1	3	18	4	RSP	30	1	0
2020-06-17	104	1	3	18	4	RSP	31	1	0
2020-06-17	104	1	3	18	4	RSP	32	1	0
2020-06-17	104	1	3	18	4	RSP	33	1	0
2020-06-17	104	1	3	18	4	RSP	34	1	0
2020-06-17	104	1	3	18	4	RSP	35	1	0
2020-06-17	104	1	3	18	4	RSP	36	1	0
2020-06-17	104	1	3	18	4	RSP	37	1	0
2020-06-17	104	1	3	18	4	RSP	38	1	0
2020-06-17	104	1	3	18	4	RSP	39	1	0
2020-06-17	104	1	3	18	4	RSP	40	1	0
2020-06-17	104	1	3	18	4	SKR	5	0	0
2020-06-17	104	1	3	18	4	SKR	6	0	0
2020-06-17	104	1	3	18	4	SKR	7	0	0
2020-06-17	104	1	3	18	4	SKR	8	0	0
2020-06-17	104	1	3	18	4	SKR	9	0	0
2020-06-17	104	1	3	18	4	SKR	10	0	0
2020-06-17	104	1	3	18	4	SKR	11	0	0
2020-06-17	104	1	3	18	4	SKR	12	0	0
2020-06-17	104	1	3	18	4	SKR	13	0	0
2020-06-17	104	1	3	18	4	SKR	14	0	0
2020-06-17	104	1	3	18	4	SKR	15	0	0
2020-06-17	104	1	3	18	4	SKR	16	0	0
2020-06-17	104	1	3	18	4	SKR	17	0	0
2020-06-17	104	1	3	18	4	SKR	18	0	0
2020-06-17	104	1	3	18	4	SKR	19	0	0
2020-06-17	104	1	3	18	4	SKR	20	0	0
2020-06-17	104	1	3	18	4	SKR	21	0	0
2020-06-17	104	1	3	18	4	SKR	22	0	0
2020-06-17	104	1	3	18	4	SKR	23	0	0
2020-06-17	104	1	3	18	4	SKR	24	0	0
2020-06-17	104	1	3	18	4	SKR	25	1	0
2020-06-17	104	1	3	18	4	SKR	26	1	0
2020-06-17	104	1	3	18	4	SKR	27	1	0
2020-06-17	104	1	3	18	4	SKR	28	1	0
2020-06-17	104	1	3	18	4	SKR	29	1	0
2020-06-17	104	1	3	18	4	SKR	30	1	1
2020-06-17	104	1	3	18	4	SKR	31	1	1
2020-06-17	104	1	3	18	4	SKR	32	1	0
2020-06-17	104	1	3	18	4	SKR	33	1	0
2020-06-17	104	1	3	18	4	SKR	34	1	0
2020-06-17	104	1	3	18	4	SKR	35	1	0
2020-06-17	104	1	3	18	4	SKR	36	1	0
2020-06-17	104	1	3	18	4	SKR	37	1	0
2020-06-17	104	1	3	18	4	SKR	38	1	0
2020-06-17	104	1	3	18	4	SKR	39	1	0
2020-06-17	104	1	3	18	4	SKR	40	1	0
2020-06-17	105	1	3	18	8	ISG	5	0	0
2020-06-17	105	1	3	18	8	ISG	6	0	0
2020-06-17	105	1	3	18	8	ISG	7	0	0
2020-06-17	105	1	3	18	8	ISG	8	0	0
2020-06-17	105	1	3	18	8	ISG	9	0	0
2020-06-17	105	1	3	18	8	ISG	10	0	0
2020-06-17	105	1	3	18	8	ISG	11	0	0
2020-06-17	105	1	3	18	8	ISG	12	0	0
2020-06-17	105	1	3	18	8	ISG	13	0	2
2020-06-17	105	1	3	18	8	ISG	14	0	2
2020-06-17	105	1	3	18	8	ISG	15	0	3
2020-06-17	105	1	3	18	8	ISG	16	0	7
2020-06-17	105	1	3	18	8	ISG	17	0	9
2020-06-17	105	1	3	18	8	ISG	18	0	6
2020-06-17	105	1	3	18	8	ISG	19	0	7
2020-06-17	105	1	3	18	8	ISG	20	0	5
2020-06-17	105	1	3	18	8	ISG	21	0	3
2020-06-17	105	1	3	18	8	ISG	22	0	2
2020-06-17	105	1	3	18	8	ISG	23	0	5
2020-06-17	105	1	3	18	8	ISG	24	0	9
2020-06-17	105	1	3	18	8	ISG	25	1	8
2020-06-17	105	1	3	18	8	ISG	26	1	4
2020-06-17	105	1	3	18	8	ISG	27	1	2
2020-06-17	105	1	3	18	8	ISG	28	1	1
2020-06-17	105	1	3	18	8	ISG	29	1	3
2020-06-17	105	1	3	18	8	ISG	30	1	4
2020-06-17	105	1	3	18	8	ISG	31	1	1
2020-06-17	105	1	3	18	8	ISG	32	1	1
2020-06-17	105	1	3	18	8	ISG	33	1	0
2020-06-17	105	1	3	18	8	ISG	34	1	1
2020-06-17	105	1	3	18	8	ISG	35	1	0
2020-06-17	105	1	3	18	8	ISG	36	1	0
2020-06-17	105	1	3	18	8	ISG	37	1	0
2020-06-17	105	1	3	18	8	ISG	38	1	0
2020-06-17	105	1	3	18	8	ISG	39	1	0
2020-06-17	105	1	3	18	8	ISG	40	1	0
2020-06-17	105	1	3	18	8	RSP	5	0	0
2020-06-17	105	1	3	18	8	RSP	6	0	0
2020-06-17	105	1	3	18	8	RSP	7	0	0
2020-06-17	105	1	3	18	8	RSP	8	0	0
2020-06-17	105	1	3	18	8	RSP	9	0	0
2020-06-17	105	1	3	18	8	RSP	10	0	1
2020-06-17	105	1	3	18	8	RSP	11	0	0
2020-06-17	105	1	3	18	8	RSP	12	0	1
2020-06-17	105	1	3	18	8	RSP	13	0	2
2020-06-17	105	1	3	18	8	RSP	14	0	6
2020-06-17	105	1	3	18	8	RSP	15	0	4
2020-06-17	105	1	3	18	8	RSP	16	0	6
2020-06-17	105	1	3	18	8	RSP	17	0	5
2020-06-17	105	1	3	18	8	RSP	18	0	0
2020-06-17	105	1	3	18	8	RSP	19	0	2
2020-06-17	105	1	3	18	8	RSP	20	0	1
2020-06-17	105	1	3	18	8	RSP	21	0	1
2020-06-17	105	1	3	18	8	RSP	22	0	3
2020-06-17	105	1	3	18	8	RSP	23	0	5
2020-06-17	105	1	3	18	8	RSP	24	0	4
2020-06-17	105	1	3	18	8	RSP	25	1	3
2020-06-17	105	1	3	18	8	RSP	26	1	6
2020-06-17	105	1	3	18	8	RSP	27	1	0
2020-06-17	105	1	3	18	8	RSP	28	1	7
2020-06-17	105	1	3	18	8	RSP	29	1	4
2020-06-17	105	1	3	18	8	RSP	30	1	3
2020-06-17	105	1	3	18	8	RSP	31	1	1
2020-06-17	105	1	3	18	8	RSP	32	1	3
2020-06-17	105	1	3	18	8	RSP	33	1	0
2020-06-17	105	1	3	18	8	RSP	34	1	0
2020-06-17	105	1	3	18	8	RSP	35	1	0
2020-06-17	105	1	3	18	8	RSP	36	1	0
2020-06-17	105	1	3	18	8	RSP	37	1	0
2020-06-17	105	1	3	18	8	RSP	38	1	1
2020-06-17	105	1	3	18	8	RSP	39	1	0
2020-06-17	105	1	3	18	8	RSP	40	1	0
2020-06-17	105	1	3	18	8	SKR	5	0	0
2020-06-17	105	1	3	18	8	SKR	6	0	0
2020-06-17	105	1	3	18	8	SKR	7	0	0
2020-06-17	105	1	3	18	8	SKR	8	0	0
2020-06-17	105	1	3	18	8	SKR	9	0	0
2020-06-17	105	1	3	18	8	SKR	10	0	0
2020-06-17	105	1	3	18	8	SKR	11	0	0
2020-06-17	105	1	3	18	8	SKR	12	0	0
2020-06-17	105	1	3	18	8	SKR	13	0	0
2020-06-17	105	1	3	18	8	SKR	14	0	0
2020-06-17	105	1	3	18	8	SKR	15	0	0
2020-06-17	105	1	3	18	8	SKR	16	0	0
2020-06-17	105	1	3	18	8	SKR	17	0	0
2020-06-17	105	1	3	18	8	SKR	18	0	1
2020-06-17	105	1	3	18	8	SKR	19	0	1
2020-06-17	105	1	3	18	8	SKR	20	0	1
2020-06-17	105	1	3	18	8	SKR	21	0	0
2020-06-17	105	1	3	18	8	SKR	22	0	0
2020-06-17	105	1	3	18	8	SKR	23	0	1
2020-06-17	105	1	3	18	8	SKR	24	0	0
2020-06-17	105	1	3	18	8	SKR	25	1	2
2020-06-17	105	1	3	18	8	SKR	26	1	0
2020-06-17	105	1	3	18	8	SKR	27	1	1
2020-06-17	105	1	3	18	8	SKR	28	1	2
2020-06-17	105	1	3	18	8	SKR	29	1	2
2020-06-17	105	1	3	18	8	SKR	30	1	1
2020-06-17	105	1	3	18	8	SKR	31	1	2
2020-06-17	105	1	3	18	8	SKR	32	1	2
2020-06-17	105	1	3	18	8	SKR	33	1	0
2020-06-17	105	1	3	18	8	SKR	34	1	0
2020-06-17	105	1	3	18	8	SKR	35	1	1
2020-06-17	105	1	3	18	8	SKR	36	1	0
2020-06-17	105	1	3	18	8	SKR	37	1	0
2020-06-17	105	1	3	18	8	SKR	38	1	0
2020-06-17	105	1	3	18	8	SKR	39	1	0
2020-06-17	105	1	3	18	8	SKR	40	1	0

## Sheet: codes,etc.
seine types					relation weight ind
1	jens_standard				rsp<MLS	1 ind	0.1 kg
2	DTU_mod				isg<MLS	1 ind	0.1 kg
3	jens_lille_mod				isg>MLS	1 ind	0.2 kg
4	DTU_orig				skr<MLS	1 ind	0.1 kg
5	jens_lille_orig				skr<MLS	1 ind	0.3 kg
					tor<MLS	1ind	0.25 kg
species
RSP	rødspætte	plaice
SKR	skrubbe	flounder
TOR	torsk	cod
PGH	pighvar	turbot
ISG	ising	dab
validity
0	non-valid
1	valid
2	maybe
block
1	22mm_4vs8coils
2	4coils_18vs22mm
3	18mm_4vs8coils
