# Supplementary material for: Length matters: Effects of fishing gear and fishing behavior on the catch efficiency of demersal seines
Source: Heliyon. 2024 Sep 17;10(18):e37953. doi: 10.1016/j.heliyon.2024.e37953 (PMC11447324; doi:10.1016/j.heliyon.2024.e37953)
Supplement: Multimedia component 3 [file mmc3.xlsx]

## Sheet: hauls
date	haul	type	pattern	valid	seine_type	codend	rope_dia	rope_coils	gps	depthlogger	video	location	place	depth_anchor	depth_seine	wind_for	wind_dir	time_start	time_seine	time_rope2	time_anchor	time_end	haul_dur	area	catch	SKR_length	RSP_uMLS	RSP_MLS	SKR_uMLS	SKR_MLS	TOR_uMLS	TOR_MLS	PGH_uMLS	PGH_MLS	ISG_uMLS	ISG_MLS	TNG_uMLS	TNG_MLS	SLH_uMLS	SLH_MLS	KNH_uMLS	KNH_MLS	RKH_uMLS	RKH_MLS
20200803	1	GPS	A	1	DTU	125	18	4	7	2	in_front_of_codend	musholm	medium	8	8.6	5	W	08:37:00	09:07:00	09:25:00	09:29:00	09:58:00	81	0.293	20.2	na	0	0	0.2	20	0	0	0	0	0	0
20200803	2	GPS	A	1	DTU	125	18	4	7	2	in_front_of_codend	musholm	medium	8	8.5	5	W	10:40:00	11:00:00	11:10:00	11:15:00	11:45:00	65	0.294	10.1	na	0	0	0.1	10	0	0	0	0	0	0
20200803	3	GPS	B	1	DTU	125	18	4	7	2	in_front_of_codend	musholm	medium	8	8.5	5	W	12:10:00	12:22:00	12:33:00	12:55:00	13:20:00	70	0.578	15.2	na	0	0	0.2	15	0	0	0	0	0	0
20200803	4	GPS	B	1	DTU	125	18	4	7	2	in_front_of_codend	musholm	medium	8	8.5	5	W	13:41:00	13:50:00	14:00:00	14:17:00	14:50:00	69	0.449	10.1	na	0	0	0.1	10	0	0	0	0	0	0
20200804	5	GPS	D	0	DTU	125	18	4	7	2	in_front_of_codend	musholm	medium	8.1	8.2	2	W	08:12:00	08:25:00	08:35:00	09:10:00	NA	#VALUE!	0.969	0	na	0	0	0	0	0	0	0	0	0	0
20200804	6	GPS	D	0	DTU	125	18	4	7	2	in_front_of_codend	musholm	medium	8.1	8.5	2	W	11:00:00	11:14:00	11:24:00	NA	NA	#VALUE!	0.566	0	na	0	0	0	0	0	0	0	0	0	0
20200804	7	GPS	A	1	DTU	125	18	4	7	2	in_front_of_codend	musholm	medium	8.5	8.5	2	W	13:22:00	13:32:00	13:40:00	13:50:00	14:20:00	58	0.244	13.2	na	0	0	0.2	12	0	0	0	1	0	0
20200805	8	FISH	A	1	DTU	125	18	4	1	0	in_front_of_codend	musholm	medium	8	8	9	S	08:02:00	08:09:00	08:16:00	08:19:00	08:42:00	40	0.236	20.7	29.6	0	0.3	2	18	0	0	0	0	0	0.4	0	0.5	0	0	0	0	0	0
20200805	9	FISH	B	1	DTU	125	18	4	1	0	in_front_of_codend	musholm	medium	8	8	9	S	09:02:00	09:10:00	09:17:00	09:32:00	09:55:00	53	0.474	33.6	29.3	0	0.4	4	29	0	0	0	0	0	0.2	0	0	0.7	0	0	0	0	0
20200805	10	FISH	D	1	DTU	125	18	4	1	0	in_front_of_codend	musholm	deep	10	9.6	9	S	10:28:00	10:38:00	10:46:00	11:16:00	11:50:00	82	0.693	33.2	29.8	0	0.3	3	29	0	0	0	0.9	0	0	0	0	0	0	0	0	0	0
20200805	11	FISH	B	1	DTU	125	18	4	1	0	in_front_of_codend	musholm	shallow	8	8.8	9	S	12:53:00	13:00:00	13:06:00	13:20:00	13:44:00	51	0.38	107.2	na	0.2	1	7.2	96.8	0	0	0	0	0	2	0	0	0	0	0	0	0	0
20200806	12	GPS	D	1	DTU	125	18	4	7	2	in_front_of_codend	musholm	medium	8.2	8	2	S	07:59:00	08:19:00	08:22:00	08:50:00	09:23:00	84	0.978	31.6	na	0.3	0	0.6	30	0	0	0	0.5	0	0.2
20200806	13	GPS	B	1	DTU	125	18	4	7	2	in_front_of_codend	musholm	shallow	8.5	8.7	2	S	09:43:00	09:51:00	10:02:00	10:18:00	10:45:00	62	0.519	116.5	na	0	0.5	4	110	0	0	0	0	0	2
20200806	14	GPS	A	1	DTU	125	18	4	7	2	in_front_of_codend	musholm	medium	8.5	8.5	2	S	11:33:00	11:45:00	11:55:00	12:02:00	12:30:00	57	0.407	31.7	na	0	0.3	1	30	0	0	0	0	0	0.4
20200806	15	FISH	B	0	DTU	125	18	4	1	2	in_front_of_codend	musholm	deep	10.2	8.8	2	S	12:49:00	12:55:00	13:02:00	13:15:00	13:37:00	48	0.568	0	na	na	na	na	na	na	na	na	na	na	na	na	na	na	na	na	na	na	na
20200807	16	FISH	A	0	DTU	125	18	4	1	0	in_front_of_codend	musholm	shallow	7.3	8.4	2	S	07:39:00	07:46:00	07:52:00	07:56:00	08:21:00	42	0.271	70	na	na	na	na	70	na	na	na	na	na	na	na	na	na	na	na	na	na	na
20200807	17	FISH	D	2	DTU	125	18	4	1	0	in_front_of_codend	musholm	medium	8.1	7.7	2	S	09:10:00	09:17:00	09:23:00	09:50:00	10:24:00	74	1.058	20.7	29.7	0	0	2.2	18	0	0	0.2	0	0	0.3	0	0	0.2	0	0.2	0	0	0
20200807	18	FISH	A	2	DTU	125	18	4	1	0	in_front_of_codend	musholm	medium	8	7.6	0	-	10:42:00	10:49:00	10:55:00	11:01:00	11:22:00	40	0.273	20.6	31.1	0	0	0.6	20	0	0	0	0	0	0	0	0	0	0	0	0	0	0
20200807	19	FISH	B	1	DTU	125	18	4	1	0	in_front_of_codend	musholm	medium	7.6	7.8	0	-	11:53:00	11:59:00	12:05:00	12:25:00	12:48:00	55	0.525	86.8	31.3	0	0	3.36	80.64	0	0	0.3	0	0	2.5	0	0	0	0	0	0	0	0.4
20200807	20	FISH	A	1	DTU	125	18	4	1	0	in_front_of_codend	musholm	medium	8.5	9	0	-	13:17:00	13:24:00	13:30:00	13:33:00	13:53:00	36	0.278	20	29.8	0.2	1.2	1.2	16	0	0	0	1	0	0.4	0	0	0	0	0	0	0	0
20200808	21	FISH	B	1	DTU	125	18	4	1	0	in_front_of_codend	musholm	medium	8.6	9.2	0	-	07:45:00	07:50:00	07:57:00	08:13:00	08:38:00	53	0.461	19.35	29.9818	0.2	0	1.75	16	0	0	0.5	0.5	0	0.4	0	0	0.2	0.3	0	0	0	0
20200808	22	FISH	A	1	DTU	125	18	4	1	0	in_front_of_codend	musholm	medium	7.7	8.1	0	-	08:53:00	09:00:00	09:06:00	09:12:00	09:32:00	39	0.28	37.3	31.6489	0	0.3	1	35	0	0	0	0	0	1	0	0	0.3	0	0	0	0.2	0
20200808	23	FISH	D	1	DTU	125	18	4	1	0	in_front_of_codend+headrope	musholm	medium	8.2	7.8	0	-	10:08:00	10:20:00	10:26:00	10:55:00	11:17:00	69	1.015	31	29.8105	0	0	4	26	0	0	0	0	0.1	0.9	0	0	0.2	0	0	0	0	0
20200808	24	FISH	B	1	DTU	125	18	4	1	0	in_front_of_codend	musholm	medium	7.7	7.6	0	-	11:47:00	11:53:00	11:59:00	12:17:00	12:36:00	49	0.491	38.85	30.2477	0	0	3.25	35.5	0.1	0	0	0	0	0	0	0	0.2	0	0	0	0	0
20200808	25	FISH	A	1	DTU	125	18	4	1	0	in_front_of_codend	musholm	medium	7.6	8.6	0	-	13:00:00	13:07:00	13:14:00	13:21:00	13:46:00	46	0.395	20.7	28.9861	0	0	3	17.5	0	0	0.2	0	0	0	0	0	0	0	0	0	0	0

## Sheet: lengths_SKR
date	haul	pattern	area	length	ind	total
20200805	8	A	medium	10	0	0
20200805	8	A	medium	11	0	0
20200805	8	A	medium	12	0	0
20200805	8	A	medium	13	0	0
20200805	8	A	medium	14	0	0
20200805	8	A	medium	15	0	0
20200805	8	A	medium	16	0	0
20200805	8	A	medium	17	0	0
20200805	8	A	medium	18	0	0
20200805	8	A	medium	19	0	0
20200805	8	A	medium	20	0	0
20200805	8	A	medium	21	1	21
20200805	8	A	medium	22	2	44
20200805	8	A	medium	23	1	23
20200805	8	A	medium	24	3	72
20200805	8	A	medium	25	5	125
20200805	8	A	medium	26	3	78
20200805	8	A	medium	27	6	162
20200805	8	A	medium	28	6	168
20200805	8	A	medium	29	2	58
20200805	8	A	medium	30	5	150
20200805	8	A	medium	31	7	217
20200805	8	A	medium	32	2	64
20200805	8	A	medium	33	4	132
20200805	8	A	medium	34	7	238
20200805	8	A	medium	35	3	105
20200805	8	A	medium	36	2	72
20200805	8	A	medium	37	2	74
20200805	8	A	medium	38	0	0
20200805	8	A	medium	39	0	0
20200805	8	A	medium	40	0	0
20200805	8	A	medium	41	0	0
20200805	9	B	medium	10	0	0
20200805	9	B	medium	11	0	0
20200805	9	B	medium	12	0	0
20200805	9	B	medium	13	0	0
20200805	9	B	medium	14	0	0
20200805	9	B	medium	15	0	0
20200805	9	B	medium	16	0	0
20200805	9	B	medium	17	1	17
20200805	9	B	medium	18	0	0
20200805	9	B	medium	19	3	57
20200805	9	B	medium	20	2	40
20200805	9	B	medium	21	2	42
20200805	9	B	medium	22	3	66
20200805	9	B	medium	23	2	46
20200805	9	B	medium	24	3	72
20200805	9	B	medium	25	4	100
20200805	9	B	medium	26	7	182
20200805	9	B	medium	27	9	243
20200805	9	B	medium	28	10	280
20200805	9	B	medium	29	8	232
20200805	9	B	medium	30	10	300
20200805	9	B	medium	31	8	248
20200805	9	B	medium	32	7	224
20200805	9	B	medium	33	3	99
20200805	9	B	medium	34	8	272
20200805	9	B	medium	35	2	70
20200805	9	B	medium	36	5	180
20200805	9	B	medium	37	3	111
20200805	9	B	medium	38	5	190
20200805	9	B	medium	39	1	39
20200805	9	B	medium	40	0	0
20200805	9	B	medium	41	0	0
20200805	10	D	deep	10	0	0
20200805	10	D	deep	11	0	0
20200805	10	D	deep	12	0	0
20200805	10	D	deep	13	0	0
20200805	10	D	deep	14	0	0
20200805	10	D	deep	15	0	0
20200805	10	D	deep	16	0	0
20200805	10	D	deep	17	0	0
20200805	10	D	deep	18	0	0
20200805	10	D	deep	19	1	19
20200805	10	D	deep	20	0	0
20200805	10	D	deep	21	1	21
20200805	10	D	deep	22	2	44
20200805	10	D	deep	23	1	23
20200805	10	D	deep	24	2	48
20200805	10	D	deep	25	6	150
20200805	10	D	deep	26	4	104
20200805	10	D	deep	27	8	216
20200805	10	D	deep	28	10	280
20200805	10	D	deep	29	10	290
20200805	10	D	deep	30	5	150
20200805	10	D	deep	31	9	279
20200805	10	D	deep	32	5	160
20200805	10	D	deep	33	4	132
20200805	10	D	deep	34	4	136
20200805	10	D	deep	35	6	210
20200805	10	D	deep	36	6	216
20200805	10	D	deep	37	2	74
20200805	10	D	deep	38	0	0
20200805	10	D	deep	39	0	0
20200805	10	D	deep	40	1	40
20200805	10	D	deep	41	0	0
20200805	11	B	shallow	10	0	0
20200805	11	B	shallow	11	0	0
20200805	11	B	shallow	12	0	0
20200805	11	B	shallow	13	0	0
20200805	11	B	shallow	14	0	0
20200805	11	B	shallow	15	0	0
20200805	11	B	shallow	16	0	0
20200805	11	B	shallow	17	0	0
20200805	11	B	shallow	18	0	0
20200805	11	B	shallow	19	0	0
20200805	11	B	shallow	20	0	0
20200805	11	B	shallow	21	0	0
20200805	11	B	shallow	22	2	44
20200805	11	B	shallow	23	0	0
20200805	11	B	shallow	24	0	0
20200805	11	B	shallow	25	1	25
20200805	11	B	shallow	26	6	156
20200805	11	B	shallow	27	11	297
20200805	11	B	shallow	28	7	196
20200805	11	B	shallow	29	17	493
20200805	11	B	shallow	30	7	210
20200805	11	B	shallow	31	11	341
20200805	11	B	shallow	32	5	160
20200805	11	B	shallow	33	5	165
20200805	11	B	shallow	34	1	34
20200805	11	B	shallow	35	3	105
20200805	11	B	shallow	36	1	36
20200805	11	B	shallow	37	2	74
20200805	11	B	shallow	38	5	190
20200805	11	B	shallow	39	2	78
20200805	11	B	shallow	40	0	0
20200805	11	B	shallow	41	0	0
20200807	17	D	medium	10	0	0
20200807	17	D	medium	11	0	0
20200807	17	D	medium	12	0	0
20200807	17	D	medium	13	0	0
20200807	17	D	medium	14	0	0
20200807	17	D	medium	15	0	0
20200807	17	D	medium	16	0	0
20200807	17	D	medium	17	0	0
20200807	17	D	medium	18	0	0
20200807	17	D	medium	19	0	0
20200807	17	D	medium	20	0	0
20200807	17	D	medium	21	0	0
20200807	17	D	medium	22	0	0
20200807	17	D	medium	23	4	92
20200807	17	D	medium	24	2	48
20200807	17	D	medium	25	3	75
20200807	17	D	medium	26	4	104
20200807	17	D	medium	27	4	108
20200807	17	D	medium	28	9	252
20200807	17	D	medium	29	12	348
20200807	17	D	medium	30	8	240
20200807	17	D	medium	31	3	93
20200807	17	D	medium	32	3	96
20200807	17	D	medium	33	2	66
20200807	17	D	medium	34	1	34
20200807	17	D	medium	35	2	70
20200807	17	D	medium	36	1	36
20200807	17	D	medium	37	2	74
20200807	17	D	medium	38	1	38
20200807	17	D	medium	39	2	78
20200807	17	D	medium	40	1	40
20200807	17	D	medium	41	1	41
20200807	18	A	medium	10	0	0
20200807	18	A	medium	11	0	0
20200807	18	A	medium	12	0	0
20200807	18	A	medium	13	0	0
20200807	18	A	medium	14	0	0
20200807	18	A	medium	15	0	0
20200807	18	A	medium	16	0	0
20200807	18	A	medium	17	0	0
20200807	18	A	medium	18	0	0
20200807	18	A	medium	19	0	0
20200807	18	A	medium	20	0	0
20200807	18	A	medium	21	0	0
20200807	18	A	medium	22	0	0
20200807	18	A	medium	23	2	46
20200807	18	A	medium	24	0	0
20200807	18	A	medium	25	0	0
20200807	18	A	medium	26	2	52
20200807	18	A	medium	27	7	189
20200807	18	A	medium	28	3	84
20200807	18	A	medium	29	4	116
20200807	18	A	medium	30	9	270
20200807	18	A	medium	31	7	217
20200807	18	A	medium	32	4	128
20200807	18	A	medium	33	1	33
20200807	18	A	medium	34	2	68
20200807	18	A	medium	35	5	175
20200807	18	A	medium	36	2	72
20200807	18	A	medium	37	2	74
20200807	18	A	medium	38	2	76
20200807	18	A	medium	39	2	78
20200807	18	A	medium	40	0	0
20200807	18	A	medium	41	0	0
20200807	19	B	medium	10	0	0
20200807	19	B	medium	11	0	0
20200807	19	B	medium	12	0	0
20200807	19	B	medium	13	0	0
20200807	19	B	medium	14	0	0
20200807	19	B	medium	15	0	0
20200807	19	B	medium	16	0	0
20200807	19	B	medium	17	0	0
20200807	19	B	medium	18	0	0
20200807	19	B	medium	19	0	0
20200807	19	B	medium	20	0	0
20200807	19	B	medium	21	0	0
20200807	19	B	medium	22	0	0
20200807	19	B	medium	23	1	23
20200807	19	B	medium	24	0	0
20200807	19	B	medium	25	1	25
20200807	19	B	medium	26	2	52
20200807	19	B	medium	27	5	135
20200807	19	B	medium	28	5	140
20200807	19	B	medium	29	7	203
20200807	19	B	medium	30	9	270
20200807	19	B	medium	31	10	310
20200807	19	B	medium	32	5	160
20200807	19	B	medium	33	7	231
20200807	19	B	medium	34	4	136
20200807	19	B	medium	35	6	210
20200807	19	B	medium	36	4	144
20200807	19	B	medium	37	1	37
20200807	19	B	medium	38	0	0
20200807	19	B	medium	39	2	78
20200807	19	B	medium	40	1	40
20200807	19	B	medium	41	0	0
20200807	20	A	medium	10	0	0
20200807	20	A	medium	11	0	0
20200807	20	A	medium	12	0	0
20200807	20	A	medium	13	0	0
20200807	20	A	medium	14	0	0
20200807	20	A	medium	15	0	0
20200807	20	A	medium	16	0	0
20200807	20	A	medium	17	0	0
20200807	20	A	medium	18	0	0
20200807	20	A	medium	19	0	0
20200807	20	A	medium	20	0	0
20200807	20	A	medium	21	1	21
20200807	20	A	medium	22	0	0
20200807	20	A	medium	23	1	23
20200807	20	A	medium	24	0	0
20200807	20	A	medium	25	1	25
20200807	20	A	medium	26	6	156
20200807	20	A	medium	27	7	189
20200807	20	A	medium	28	10	280
20200807	20	A	medium	29	1	29
20200807	20	A	medium	30	9	270
20200807	20	A	medium	31	4	124
20200807	20	A	medium	32	0	0
20200807	20	A	medium	33	2	66
20200807	20	A	medium	34	2	68
20200807	20	A	medium	35	0	0
20200807	20	A	medium	36	4	144
20200807	20	A	medium	37	3	111
20200807	20	A	medium	38	2	76
20200807	20	A	medium	39	0	0
20200807	20	A	medium	40	0	0
20200807	20	A	medium	41	0	0
20200808	21	B	medium	10	0	0
20200808	21	B	medium	11	0	0
20200808	21	B	medium	12	0	0
20200808	21	B	medium	13	0	0
20200808	21	B	medium	14	0	0
20200808	21	B	medium	15	0	0
20200808	21	B	medium	16	0	0
20200808	21	B	medium	17	0	0
20200808	21	B	medium	18	0	0
20200808	21	B	medium	19	0	0
20200808	21	B	medium	20	0	0
20200808	21	B	medium	21	2	42
20200808	21	B	medium	22	2	44
20200808	21	B	medium	23	2	46
20200808	21	B	medium	24	1	24
20200808	21	B	medium	25	0	0
20200808	21	B	medium	26	4	104
20200808	21	B	medium	27	7	189
20200808	21	B	medium	28	6	168
20200808	21	B	medium	29	6	174
20200808	21	B	medium	30	5	150
20200808	21	B	medium	31	3	93
20200808	21	B	medium	32	0	0
20200808	21	B	medium	33	0	0
20200808	21	B	medium	34	6	204
20200808	21	B	medium	35	3	105
20200808	21	B	medium	36	1	36
20200808	21	B	medium	37	2	74
20200808	21	B	medium	38	1	38
20200808	21	B	medium	39	2	78
20200808	21	B	medium	40	2	80
20200808	21	B	medium	41	0	0
20200808	22	A	medium	10	0	0
20200808	22	A	medium	11	0	0
20200808	22	A	medium	12	0	0
20200808	22	A	medium	13	0	0
20200808	22	A	medium	14	0	0
20200808	22	A	medium	15	0	0
20200808	22	A	medium	16	0	0
20200808	22	A	medium	17	0	0
20200808	22	A	medium	18	0	0
20200808	22	A	medium	19	0	0
20200808	22	A	medium	20	0	0
20200808	22	A	medium	21	0	0
20200808	22	A	medium	22	0	0
20200808	22	A	medium	23	1	23
20200808	22	A	medium	24	1	24
20200808	22	A	medium	25	0	0
20200808	22	A	medium	26	5	130
20200808	22	A	medium	27	5	135
20200808	22	A	medium	28	8	224
20200808	22	A	medium	29	3	87
20200808	22	A	medium	30	8	240
20200808	22	A	medium	31	12	372
20200808	22	A	medium	32	14	448
20200808	22	A	medium	33	13	429
20200808	22	A	medium	34	6	204
20200808	22	A	medium	35	5	175
20200808	22	A	medium	36	6	216
20200808	22	A	medium	37	2	74
20200808	22	A	medium	38	2	76
20200808	22	A	medium	39	2	78
20200808	22	A	medium	40	1	40
20200808	22	A	medium	41	0	0
20200808	23	D	medium	10	0	0
20200808	23	D	medium	11	0	0
20200808	23	D	medium	12	0	0
20200808	23	D	medium	13	0	0
20200808	23	D	medium	14	0	0
20200808	23	D	medium	15	0	0
20200808	23	D	medium	16	0	0
20200808	23	D	medium	17	1	17
20200808	23	D	medium	18	0	0
20200808	23	D	medium	19	0	0
20200808	23	D	medium	20	3	60
20200808	23	D	medium	21	0	0
20200808	23	D	medium	22	0	0
20200808	23	D	medium	23	2	46
20200808	23	D	medium	24	4	96
20200808	23	D	medium	25	6	150
20200808	23	D	medium	26	9	234
20200808	23	D	medium	27	6	162
20200808	23	D	medium	28	9	252
20200808	23	D	medium	29	10	290
20200808	23	D	medium	30	5	150
20200808	23	D	medium	31	6	186
20200808	23	D	medium	32	8	256
20200808	23	D	medium	33	4	132
20200808	23	D	medium	34	2	68
20200808	23	D	medium	35	5	175
20200808	23	D	medium	36	4	144
20200808	23	D	medium	37	7	259
20200808	23	D	medium	38	2	76
20200808	23	D	medium	39	1	39
20200808	23	D	medium	40	1	40
20200808	23	D	medium	41	0	0
20200808	24	B	medium	10	0	0
20200808	24	B	medium	11	0	0
20200808	24	B	medium	12	0	0
20200808	24	B	medium	13	0	0
20200808	24	B	medium	14	0	0
20200808	24	B	medium	15	0	0
20200808	24	B	medium	16	0	0
20200808	24	B	medium	17	0	0
20200808	24	B	medium	18	0	0
20200808	24	B	medium	19	1	19
20200808	24	B	medium	20	1	20
20200808	24	B	medium	21	1	21
20200808	24	B	medium	22	2	44
20200808	24	B	medium	23	1	23
20200808	24	B	medium	24	1	24
20200808	24	B	medium	25	4	100
20200808	24	B	medium	26	8	208
20200808	24	B	medium	27	9	243
20200808	24	B	medium	28	8	224
20200808	24	B	medium	29	13	377
20200808	24	B	medium	30	13	390
20200808	24	B	medium	31	5	155
20200808	24	B	medium	32	11	352
20200808	24	B	medium	33	8	264
20200808	24	B	medium	34	6	204
20200808	24	B	medium	35	3	105
20200808	24	B	medium	36	5	180
20200808	24	B	medium	37	3	111
20200808	24	B	medium	38	3	114
20200808	24	B	medium	39	1	39
20200808	24	B	medium	40	2	80
20200808	24	B	medium	41	0	0
20200808	25	A	medium	10	0	0
20200808	25	A	medium	11	0	0
20200808	25	A	medium	12	0	0
20200808	25	A	medium	13	0	0
20200808	25	A	medium	14	0	0
20200808	25	A	medium	15	0	0
20200808	25	A	medium	16	0	0
20200808	25	A	medium	17	0	0
20200808	25	A	medium	18	0	0
20200808	25	A	medium	19	1	19
20200808	25	A	medium	20	1	20
20200808	25	A	medium	21	1	21
20200808	25	A	medium	22	3	66
20200808	25	A	medium	23	1	23
20200808	25	A	medium	24	2	48
20200808	25	A	medium	25	4	100
20200808	25	A	medium	26	5	130
20200808	25	A	medium	27	6	162
20200808	25	A	medium	28	5	140
20200808	25	A	medium	29	9	261
20200808	25	A	medium	30	10	300
20200808	25	A	medium	31	5	155
20200808	25	A	medium	32	7	224
20200808	25	A	medium	33	4	132
20200808	25	A	medium	34	2	68
20200808	25	A	medium	35	2	70
20200808	25	A	medium	36	2	72
20200808	25	A	medium	37	0	0
20200808	25	A	medium	38	2	76
20200808	25	A	medium	39	0	0
20200808	25	A	medium	40	0	0
20200808	25	A	medium	41	0	0
